# Supplementary material for: The Representation of Females in Studies on Antihypertensive Medication over the Years: A Scoping Review
Source: Biomedicines. 2023 May 12;11(5):1435. doi: 10.3390/biomedicines11051435 (PMC10216827; doi:10.3390/biomedicines11051435)
Supplement: Supplementary file 1 [file biomedicines-11-01435-s001.zip]

Archive with 1 entries (1 files):
- biomedicines-2357362-supplementary.xlsx
