# Supplementary material for: The Representation of Females in Studies on Antihypertensive Medication over the Years: A Scoping Review
Source: Biomedicines. 2023 May 12;11(5):1435. doi: 10.3390/biomedicines11051435 (PMC10216827; doi:10.3390/biomedicines11051435)
Supplement: Supplementary file 1 [file biomedicines-11-01435-s001.zip › biomedicines-2357362-supplementary.xlsx]

## Sheet: Data file substudy merged
Author	Year_of_publication	Title	Journal	Volume	Issue	Included_or_excluded_second_selection	Total_amount_participants	Amount_females	Amount_males	Gender_stratified	Mean_age_years	SD_mean_age_years	First_medication_group_number	Second_medication_group_number	Third_medication_group_number	Fourth_medication_group_number	Fifth_medication_group_number	Sixth_medication_group_number	Seventh_medication_group_number	Eight_medication_group_number	Ninth_medication_group_number	Tenth_medication_group_number	First_medication_group_fullname	Second_medication_group_fullname	Third_medication_group_fullname	Fourth_medication_group_fullname	Fifth_medicataion_group_fullname	Sixth_medication_group_fullname	Seventh_medication_group_fullname	Eight_medication_group_fullname	Ninth_medication_group_fullname	Tenth_medication_group_fullname	Type_of_study	Follow_up_days	Acuut_or_chronic	Percentage_females	filter_AllDiu	filter_Diu1964_1980	filter_Diu1981_1990	filter_Diu1991_2000	filter_Diu2001_2010	filter_Diu2011_2020	filter_test	filter_test2	filter_1964_1980	filter_1981_1990	filter_1991_2000	filter_2001_2010	filter_2011_2020
D. E. Cummings, R. M. Goodman and F. Steigmann	1964	BENDROFLUMETHIAZIDE IN THE TREATMENT OF CARDIAC EDEMA AND HYPERTENSION	J Am Geriatr Soc	12	#NULL!	1	33	22	11	1	55.76	8.81	4	#NULL!	#NULL!	#NULL!	#NULL!	#NULL!	#NULL!	#NULL!	#NULL!	#NULL!	Bendroflumethiazide										0	60	1	66.67	1	1	0	0	0	0	0	1	1	0	0	0	0
L. C. Johnston, H. G. Grieble, J. A. Schoenberger and J. B. Fuller	1964	TREATMENT OF ARTERIAL HYPERTENSIVE DISEASE WITH DIURETICS. III. CHLORTHALIDONE ALONE AND IN COMBINATION WITH SPIRONOLACTONE	Am J Med Sci	247	#NULL!	0	83	61	22	0	48.5	#NULL!	4	#NULL!	#NULL!	#NULL!	#NULL!	#NULL!	#NULL!	#NULL!	#NULL!	#NULL!	Chloratidone										1	63	1	73.49	1	1	0	0	0	0	0	0	1	0	0	0	0
H. L. Nash, A. E. Fitz, W. R. Wilson, W. M. Kirkendall and J. M. Kioschos	1966	Cardiorenal hemodynamic effects of ethacrynic acid	American heart journal	71	2	0	9	4	5	0	38.87	#NULL!	4	#NULL!	#NULL!	#NULL!	#NULL!	#NULL!	#NULL!	#NULL!	#NULL!	#NULL!	Etacrynic acid										1	0.0625	0	44.44	1	1	0	0	0	0	0	0	1	0	0	0	0
F. A. Finnerty Jr, M. Davidov and N. Kakaviatos	1967	Hypertensive vascular disease. The long term effect of rapid repeated reductions of arterial pressure with diazoxide	The American journal of cardiology	19	3	1	16	4	12	1	50.7	7.2	8	#NULL!	#NULL!	#NULL!	#NULL!	#NULL!	#NULL!	#NULL!	#NULL!	#NULL!	Diazoxide										1	608	1	25	#NULL!	#NULL!	0	0	0	0	0	0	1	0	0	0	0
J. R. Ledwich	1968	A trial of propranolol in myocardial infarction	Canadian Medical Association journal	98	21	1	40	0	40	3	60.38	#NULL!	2	8	#NULL!	#NULL!	#NULL!	#NULL!	#NULL!	#NULL!	#NULL!	#NULL!	Propanolol	Placebo									0	7	0	0	#NULL!	#NULL!	0	0	0	0	0	0	1	0	0	0	0
A. Eisalo, K. Luomanmaki and J. Heikkila	1969	Haemodynamic effects of Trasicor, a new beta-adrenergic blocking agent, in hypertensive patients	Acta medica Scandinavica	186	42767	0	5	2	3	0	#NULL!	#NULL!	2	#NULL!	#NULL!	#NULL!	#NULL!	#NULL!	#NULL!	#NULL!	#NULL!	#NULL!	Trasicor										1	35	1	40	#NULL!	#NULL!	0	0	0	0	0	0	1	0	0	0	0
P. A. Majid, B. Sharma and S. H. Taylor	1971	Phentolamine for vasodilator treatment of severe heart-failure	Lancet	2	7727	1	12	0	12	3	49	#NULL!	5	#NULL!	#NULL!	#NULL!	#NULL!	#NULL!	#NULL!	#NULL!	#NULL!	#NULL!	Phentolamine										1	0.125	0	0	#NULL!	#NULL!	0	0	0	0	0	0	1	0	0	0	0
A. Epois, P. Rocha, G. Roudy, J. Bardet, J. P. Bourdarias and A. Mathivat	1972	Haemodynamic effects of selective beta-adrenergic blockade during acute stage of myocardial infarction	British heart journal	34	12	0	18	6	12	0	59	#NULL!	2	#NULL!	#NULL!	#NULL!	#NULL!	#NULL!	#NULL!	#NULL!	#NULL!	#NULL!	Practolol										1	0.00694444	0	33.33	#NULL!	#NULL!	0	0	0	0	0	0	1	0	0	0	0
J. L. Reynolds and R. M. Whitlock	1972	Effects of a beta-adrenergic receptor blocker in myocardial infarction treated for one year from onset	British heart journal	34	3	0	77	4	73	0	54.55	#NULL!	2	8	#NULL!	#NULL!	#NULL!	#NULL!	#NULL!	#NULL!	#NULL!	#NULL!	Alprenolol	Placebo									0	365	1	5.19	#NULL!	#NULL!	0	0	0	0	0	0	1	0	0	0	0
L. Gould, A. DeMartino, R. F. Gomprecht, F. Umali and A. Michael	1972	Hemodynamic effects of phentolamine in cor pulmonale	The Journal of clinical pharmacology and new drugs	12	4	1	10	3	7	4	#NULL!	#NULL!	5	#NULL!	#NULL!	#NULL!	#NULL!	#NULL!	#NULL!	#NULL!	#NULL!	#NULL!	Phentolamine										1	0.0104167	0	30	#NULL!	#NULL!	0	0	0	0	0	0	1	0	0	0	0
L. Hansson, R. Malmcrona, R. Olander, L. Rosenhall, A. Westerlund, H. Aberg and B. Hood	1972	Propranolol in hypertension. Report on 158 patients treated up to one year	Klinische Wochenschrift	50	7	0	158	80	78	0	53	#NULL!	2	#NULL!	#NULL!	#NULL!	#NULL!	#NULL!	#NULL!	#NULL!	#NULL!	#NULL!	Propranolol										1	180	1	50.63	#NULL!	#NULL!	0	0	0	0	0	0	1	0	0	0	0
L. J. Pelides, D. S. Reid, M. Thomas and J. P. Shillingford	1972	Inhibition by -blockade of the ST segment elevation after acute myocardial infarction in man	Cardiovascular research	6	3	1	9	0	9	3	#NULL!	#NULL!	2	#NULL!	#NULL!	#NULL!	#NULL!	#NULL!	#NULL!	#NULL!	#NULL!	#NULL!	Practolol										1	0.0208333	0	0	#NULL!	#NULL!	0	0	0	0	0	0	1	0	0	0	0
L. Lemberg, A. G. Arcebal, A. Castellanos, Jr. and D. Slavin	1972	Use of alprenolol in acute cardiac arrhythmias	Am J Cardiol	30	1	0	49	16	33	0	#NULL!	#NULL!	2	#NULL!	#NULL!	#NULL!	#NULL!	#NULL!	#NULL!	#NULL!	#NULL!	#NULL!	Alprenolol										1	#NULL!	1	32.65	#NULL!	#NULL!	0	0	0	0	0	0	1	0	0	0	0
R. A. Bruce, R. Eleady-Cole, L. J. Bennett and F. Kusumi	1972	Divergent effects of antihypertensive therapy on cardiovascular responses and left ventricular function during upright exercise	The American journal of cardiology	30	7	0	16	5	11	0	47.48	10.07	4	#NULL!	#NULL!	#NULL!	#NULL!	#NULL!	#NULL!	#NULL!	#NULL!	#NULL!	Hydrochlorothiazide										1	90	1	31.25	1	1	0	0	0	0	0	0	1	0	0	0	0
D. T. Kelly, C. E. Delgado, D. R. Taylor, B. Pitt and R. S. Ross	1973	Use of phentolamine in acute myocardial infarction associated with hypertension and left ventricular failure	Circulation	47	4	0	11	3	8	0	53.7	#NULL!	5	#NULL!	#NULL!	#NULL!	#NULL!	#NULL!	#NULL!	#NULL!	#NULL!	#NULL!	Phentolamine										1	0.0416667	0	27.27	#NULL!	#NULL!	0	0	0	0	0	0	1	0	0	0	0
O. Keyrilainen, G. Nyberg and A. J. Uusitalo	1973	Effects of alprenolol and isosorbide dinitrate in angina pectoris. A comparative study with methodological considerations	Acta medica Scandinavica	193	4	0	18	1	17	4	52	1.7	2	9	#NULL!	#NULL!	#NULL!	#NULL!	#NULL!	#NULL!	#NULL!	#NULL!	Alprenolol	Isosorbide dinitrate									0	70	1	5.56	#NULL!	#NULL!	0	0	0	0	0	0	1	0	0	0	0
P. Ludbrook, J. S. Karliner, W. Kostuk and R. A. O'Rourke	1973	Effects of intravenously administered propranolol on wall motion abnormalities	The American journal of cardiology	31	6	0	18	2	16	0	55.2	#NULL!	2	#NULL!	#NULL!	#NULL!	#NULL!	#NULL!	#NULL!	#NULL!	#NULL!	#NULL!	Propranolol										1	0.0138889	0	11.11	#NULL!	#NULL!	0	0	0	0	0	0	1	0	0	0	0
A. Eisalo, A. Heino and J. Munter	1974	The effect of alprenolol in elderly patients with raised blood pressure	Acta Med Scand Suppl	554	#NULL!	0	43	38	5	0	72	#NULL!	2	#NULL!	#NULL!	#NULL!	#NULL!	#NULL!	#NULL!	#NULL!	#NULL!	#NULL!	Alprenolol										1	90	1	88.37	#NULL!	#NULL!	0	0	0	0	0	0	1	0	0	0	0
A. Vedin and C. Wilhelmson	1975	Angina pectoris, hypertension, decompensation and return to work during two years' follow-up	Acta medica Scandinavica	#NULL!	#NULL!	0	230	#NULL!	#NULL!	4	#NULL!	#NULL!	2	8	#NULL!	#NULL!	#NULL!	#NULL!	#NULL!	#NULL!	#NULL!	#NULL!	Alprenolol	Placebo									0	720	1	#NULL!	#NULL!	#NULL!	0	0	0	0	0	0	1	0	0	0	0
M. Motolese, G. Muiesan and A. Colombi	1975	Hypotensive effect of oxprenolol in mild to moderate hypertension: a multicentre controlled study	European Journal of Clinical Pharmacology	8	1	0	329	183	146	0	#NULL!	#NULL!	2	4	9	#NULL!	#NULL!	#NULL!	#NULL!	#NULL!	#NULL!	#NULL!	Oxprenolol	Hydrochlorothiazide	Dihydralazine								0	30	1	55.62	1	1	0	0	0	0	0	0	1	0	0	0	0
W. S. Aronow, N. Spivack, W. Laverty and M. Warren	1975	Effect of tolamolol and propranolol on exercise heart rate and angina	Clinical Pharmacology and Therapeutics	17	4	1	15	0	15	3	51.1	#NULL!	2	2	#NULL!	#NULL!	#NULL!	#NULL!	#NULL!	#NULL!	#NULL!	#NULL!	Tomalol	Propranolol									0	7	0	0	#NULL!	#NULL!	0	0	0	0	0	0	1	0	0	0	0
B. J. Materson, U. F. Michael, J. R. Oster, E. C. Perez-Stable, A. Hernandez and M. Smith	1976	Antihypertensive effects of oxprenolol and propranolol	Clinical Pharmacology and Therapeutics	20	2	1	25	0	25	3	52	#NULL!	2	2	#NULL!	#NULL!	#NULL!	#NULL!	#NULL!	#NULL!	#NULL!	#NULL!	Oxprenolol	Propanolol									0	120	1	0	#NULL!	#NULL!	0	0	0	0	0	0	1	0	0	0	0
G. Ahlmark and H. Saetre	1976	Long-term treatment with beta-blockers after myocardial infarction	Eur J Clin Pharmacol	10	2	0	162	20	142	0	#NULL!	#NULL!	2	#NULL!	#NULL!	#NULL!	#NULL!	#NULL!	#NULL!	#NULL!	#NULL!	#NULL!	Alprenolol										0	730	1	12.35	#NULL!	#NULL!	0	0	0	0	0	0	1	0	0	0	0
J. M. Hayes, R. M. Graham, B. P. O'Connell, M. R. Muir, E. Speers and T. J. Humphery	1976	Experience with prazosin in the treatment of patients with severe hypertension	Med J Aust	1	16	0	50	24	26	0	43.28	#NULL!	5	#NULL!	#NULL!	#NULL!	#NULL!	#NULL!	#NULL!	#NULL!	#NULL!	#NULL!	Prazosin										1	840	1	48	#NULL!	#NULL!	0	0	0	0	0	0	1	0	0	0	0
C. M. Castleden, J. R. E. Dathan and C. F. George	1977	A comparison of once and twice daily atenolol in hypertension	Postgraduate Medical Journal	53	625	0	14	7	7	0	49.57	11.92	2	#NULL!	#NULL!	#NULL!	#NULL!	#NULL!	#NULL!	#NULL!	#NULL!	#NULL!	Atenolol										0	42	1	50	#NULL!	#NULL!	0	0	0	0	0	0	1	0	0	0	0
M. Guazzi, M. T. Olivari, A. Polese, C. Fiorentini, F. Magrini and P. Moruzzi	1977	Nifedipine, a new antihypertensive with rapid action	Clinical Pharmacology and Therapeutics	#NULL!	5	0	26	3	23	0	54	#NULL!	3	#NULL!	#NULL!	#NULL!	#NULL!	#NULL!	#NULL!	#NULL!	#NULL!	#NULL!	Nifedipine										1	0.0833333	0	11.54	#NULL!	#NULL!	0	0	0	0	0	0	1	0	0	0	0
W. McFate Smith	1977	Treatment of mild hypertension	Circulation Research	40	#NULL!	0	389	78	311	0	#NULL!	#NULL!	4	#NULL!	#NULL!	#NULL!	#NULL!	#NULL!	#NULL!	#NULL!	#NULL!	#NULL!	Chlorothiazide										0	3240	1	20.05	1	1	0	0	0	0	0	0	1	0	0	0	0
W. S. Aronow, R. S. Greenfield, H. Alimadadian and D. T. Danahy	1977	Effect of the vasodilator trimazosin versus placebo on exercise performance in chronic left ventricular failure	American Journal of Cardiology	40	5	1	16	0	16	3	#NULL!	#NULL!	5	8	#NULL!	#NULL!	#NULL!	#NULL!	#NULL!	#NULL!	#NULL!	#NULL!	Trimazosin	Placebo									0	42	1	0	#NULL!	#NULL!	0	0	0	0	0	0	1	0	0	0	0
G. A. Turini, H. R. Brunner, R. K. Ferguson, J. L. Rivier and H. Gavras	1978	Congestive heart failure in normotensive man. Haemodynamics, renin, and angiotensin II blockade	British heart journal	40	10	0	23	9	14	0	58.1	#NULL!	9	#NULL!	#NULL!	#NULL!	#NULL!	#NULL!	#NULL!	#NULL!	#NULL!	#NULL!	saralasin										1	0.03	0	39.13	#NULL!	#NULL!	0	0	0	0	0	0	1	0	0	0	0
G. G. Turner, R. R. Nelson, L. A. Nordstrom, H. C. Diefenthal and F. L. Gobel	1978	Comparative effect of nadolol and propranolol on exercise tolerance in patients with angina pectoris	British Heart Journal	40	12	1	14	0	14	3	53	8	2	2	#NULL!	#NULL!	#NULL!	#NULL!	#NULL!	#NULL!	#NULL!	#NULL!	Nadolol	Propanolol									0	70	1	0	#NULL!	#NULL!	0	0	0	0	0	0	1	0	0	0	0
J. A. Franciosa and J. N. Cohn	1978	Hemodynamic effects of trimazosin in patients with left ventricular failure	Clinical Pharmacology and Therapeutics	23	1	1	6	0	6	3	62.2	5	5	#NULL!	#NULL!	#NULL!	#NULL!	#NULL!	#NULL!	#NULL!	#NULL!	#NULL!	Trimazosin										1	0.166667	0	0	#NULL!	#NULL!	0	0	0	0	0	0	1	0	0	0	0
J. R. Orlando, D. T. Danahy, M. Lurie and W. S. Aronow	1978	Effect of trimazosin on hemodynamics in chronic heart failure	Clinical Pharmacology and Therapeutics	24	5	1	16	0	16	3	57.7	7.9	5	8	#NULL!	#NULL!	#NULL!	#NULL!	#NULL!	#NULL!	#NULL!	#NULL!	Trimazosin	Placebo									0	0.25	0	0	#NULL!	#NULL!	0	0	0	0	0	0	1	0	0	0	0
R. P. Ames and P. Hill	1978	Raised serum lipid concentrations during diuretic treatment of hypertension: a study of predictive indexes	Clinical science and molecular medicine	#NULL!	#NULL!	0	29	13	16	0	52.33	10.03	4	4	#NULL!	#NULL!	#NULL!	#NULL!	#NULL!	#NULL!	#NULL!	#NULL!	hydrochlorothiazide	spironolactone									1	120	1	44.83	1	1	0	0	0	0	0	0	1	0	0	0	0
W. S. Aronow and D. T. Danahy	1978	Efficacy of trimazosin and prazosin therapy on cardiac and exercise performance in outpatients with chronic congestive heart failure	American Journal of Medicine	65	1	1	16	0	16	3	#NULL!	#NULL!	5	5	8	#NULL!	#NULL!	#NULL!	#NULL!	#NULL!	#NULL!	#NULL!	Trimazosin	Prazosin	Placebo								0	42	1	0	#NULL!	#NULL!	0	0	0	0	0	0	1	0	0	0	0
F. O. Simposan, R. R. Bailey, D. G. Campbell, D. S. P. Dickson, G. B. Kiddle, G. R. J. Lewis, R. Logan, R. B. Morrison, A. P. Poole, A. S. Turner, H. J. Waal-Manning and A. J. Wood	1979	A multicentre open trial of labetalol in New Zealand	British Journal of Clinical Pharmacology	8	#NULL!	0	128	60	68	0	48	#NULL!	2	#NULL!	#NULL!	#NULL!	#NULL!	#NULL!	#NULL!	#NULL!	#NULL!	#NULL!	Labetalol										1	180	1	46.88	#NULL!	#NULL!	0	0	0	0	0	0	1	0	0	0	0
G. A. Turini, H. R. Brunner, M. Gribic, B. Waeber and H. Gavras	1979	Improvement of chronic congestive heart-failure by oral captopril	Lancet	1	8128	1	6	0	6	3	#NULL!	#NULL!	0	#NULL!	#NULL!	#NULL!	#NULL!	#NULL!	#NULL!	#NULL!	#NULL!	#NULL!	Captopril										1	0.0833333	0	0	#NULL!	#NULL!	0	0	0	0	0	0	1	0	0	0	0
G. Nyberg, A. Vedin and C. Wilhelmsson	1979	QT time in patients treated with alprenolol or placebo after myocardial infarction	British Heart Journal	41	4	0	230	#NULL!	#NULL!	4	#NULL!	#NULL!	2	8	#NULL!	#NULL!	#NULL!	#NULL!	#NULL!	#NULL!	#NULL!	#NULL!	Alprenolol	Placebo									0	90	1	#NULL!	#NULL!	#NULL!	0	0	0	0	0	0	1	0	0	0	0
J. M. Sullivan, B. A. Ginsburg, T. E. Ratts, J. G. Johnson, B. R. Barton, D. H. Kraus, D. N. McKinstry and E. E. Muirhead	1979	Hemodynamic and antihypertensive effects of captopril, an orally active angiotensin converting enzyme inhibitor	Hypertension	1	4	0	15	9	6	0	#NULL!	#NULL!	0	#NULL!	#NULL!	#NULL!	#NULL!	#NULL!	#NULL!	#NULL!	#NULL!	#NULL!	Captopril										1	365	1	60	#NULL!	#NULL!	0	0	0	0	0	0	1	0	0	0	0
J. P. Moyer, A. W. Pittman, R. N. Belasco and J. W. Woods	1979	Echocardiographic assessment of the effect of an antihypertensive regimen on left ventricular performance	Am J Cardiol	43	3	0	9	4	5	0	#NULL!	#NULL!	4	#NULL!	#NULL!	#NULL!	#NULL!	#NULL!	#NULL!	#NULL!	#NULL!	#NULL!	Chlorthalidone										1	7	0	44.44	1	1	0	0	0	0	0	0	1	0	0	0	0
M. Kubik, M. Kendall, A. Ebbutt and V. John	1979	Metoprolol with and without chlorthalidone in hypertension	Clinical Pharmacology and Therapeutics	25	1	0	45	28	17	0	51.2	9.3	2	#NULL!	#NULL!	#NULL!	#NULL!	#NULL!	#NULL!	#NULL!	#NULL!	#NULL!	Metoprolol										0	120	1	62.22	#NULL!	#NULL!	0	0	0	0	0	0	1	0	0	0	0
M. T. Velasquez, S. H. Wan and R. F. Maronde	1979	Effects of metoprolol on blood pressure and plasma renin activity in thiazide-resistant hypertensive patients	Clinical Pharmacology and Therapeutics	26	5	0	19	12	8	0	51	#NULL!	2	4	#NULL!	#NULL!	#NULL!	#NULL!	#NULL!	#NULL!	#NULL!	#NULL!	Metoprolol	Hydrochlorothiazide									0	120	1	63.16	1	1	0	0	0	0	0	0	1	0	0	0	0
O. Parodi, A. Maseri and I. Simonetti	1979	Management of unstable angina at rest by verapamil. A double-blind cross-over study in coronary care unit	British Heart Journal	41	2	0	12	#NULL!	#NULL!	4	54	#NULL!	3	#NULL!	#NULL!	#NULL!	#NULL!	#NULL!	#NULL!	#NULL!	#NULL!	#NULL!	Verapamil										0	2	0	#NULL!	#NULL!	#NULL!	0	0	0	0	0	0	1	0	0	0	0
P. Rossi, A. Giordano, A. Tamiz, B. Schiavo and G. Minuco	1979	Effects of training and of verapamil on exercise capacity in patients recovering from myocardial infarction. A double-blind study	Cardiology	64	6	0	40	2	38	0	#NULL!	#NULL!	3	#NULL!	#NULL!	#NULL!	#NULL!	#NULL!	#NULL!	#NULL!	#NULL!	#NULL!	Verapamil										0	60	1	5	#NULL!	#NULL!	0	0	0	0	0	0	1	0	0	0	0
R. Bailey	1979	Labetalol in the treatment of patients with hypertension and renal function impairment	British Journal of Clinical Pharmacology	8	#NULL!	0	60	25	35	0	41.18	#NULL!	2	#NULL!	#NULL!	#NULL!	#NULL!	#NULL!	#NULL!	#NULL!	#NULL!	#NULL!	Labetalol										1	730	1	41.67	#NULL!	#NULL!	0	0	0	0	0	0	1	0	0	0	0
R. C. Tarazi, F. M. Fouad, J. K. Ceimo and E. L. Bravo	1979	Renin, aldosterone and cardiac decompensation: studies with an oral converting enzyme inhibitor in heart failure	Am J Cardiol	44	5	0	6	1	5	0	59.83	12.92	0	#NULL!	#NULL!	#NULL!	#NULL!	#NULL!	#NULL!	#NULL!	#NULL!	#NULL!	Captopril										1	0.166667	0	16.67	#NULL!	#NULL!	0	0	0	0	0	0	1	0	0	0	0
R. Davis, H. S. Ribner, E. Keung, E. H. Sonnenblick and T. H. LeJemtel	1979	Treatment of chronic congestive heart failure with captopril, an oral inhibitor of angiotensin-converting enzyme	N Engl J Med	301	3	0	10	3	7	0	65	#NULL!	0	9	#NULL!	#NULL!	#NULL!	#NULL!	#NULL!	#NULL!	#NULL!	#NULL!	Captopril	Hydralazine									1	0.166667	0	30	#NULL!	#NULL!	0	0	0	0	0	0	1	0	0	0	0
W. S. Aronow, M. Lurie, M. Turbow, K. Whittaker, S. Van Camp and D. Hughes	1979	Effect of prazosin vs placebo on chronic left ventricular heart failure	Circulation	59	2	1	24	0	24	3	#NULL!	#NULL!	5	8	#NULL!	#NULL!	#NULL!	#NULL!	#NULL!	#NULL!	#NULL!	#NULL!	Prazosin	Placebo									0	42	1	0	#NULL!	#NULL!	0	0	0	0	0	0	1	0	0	0	0
D. H. Fitchett, M. Pathe, R. Pardy and P. Despas	1980	Effect of vasodilator drugs on exercise performance in cardiac failure. Comparison of hydralazine and prazosin	British Heart Journal	44	2	0	9	2	7	0	47	#NULL!	5	9	8	#NULL!	#NULL!	#NULL!	#NULL!	#NULL!	#NULL!	#NULL!	Prazosin	Hydralazine	Placebo								0	7	0	22.22	#NULL!	#NULL!	0	0	0	0	0	0	1	0	0	0	0
H. R. Brunner, H. Gavras, B. Waeber, G. A. Turini and J. P. Wauters	1980	Captopril: an oral angiotension converting enzyme inhibitor active in man	Archives internationales de pharmacodynamie et de therapie	#NULL!	#NULL!	1	14	0	14	3	#NULL!	#NULL!	0	#NULL!	#NULL!	#NULL!	#NULL!	#NULL!	#NULL!	#NULL!	#NULL!	#NULL!	Captopril										1	3	0	0	#NULL!	#NULL!	0	0	0	0	0	0	1	0	0	0	0
H. Valette, J. L. Hebert, B. Raffestin, A. Lockhart and E. Apoil	1980	Comparison of hemodynamic effects of furosemide and piretanide in normovolemic patients	Journal of Cardiovascular Pharmacology	2	2	1	20	0	20	3	51.15	#NULL!	4	4	#NULL!	#NULL!	#NULL!	#NULL!	#NULL!	#NULL!	#NULL!	#NULL!	Furosemide	Piratenide									0	0.03125	0	0	1	1	0	0	0	0	0	0	1	0	0	0	0
J. F. Hansen, B. Sigurd, K. Mellemgaard and J. Lyngbye	1980	Verapamil in acute myocardial infarction	Clinical and Investigative Medicine	3	42767	0	1436	286	1150	0	#NULL!	#NULL!	3	#NULL!	#NULL!	#NULL!	#NULL!	#NULL!	#NULL!	#NULL!	#NULL!	#NULL!	Verapamil										0	365	1	19.92	#NULL!	#NULL!	0	0	0	0	0	0	1	0	0	0	0
L. Dryburgh and D. E. Hetherington	1980	Echocardiographic comparison of haemodynamic effects of metoprolol and propranolol	British Heart Journal	43	5	0	11	5	6	0	#NULL!	#NULL!	2	2	#NULL!	#NULL!	#NULL!	#NULL!	#NULL!	#NULL!	#NULL!	#NULL!	Metoprolol	Propanolol									0	14	0	45.45	#NULL!	#NULL!	0	0	0	0	0	0	1	0	0	0	0
P. A. N. Chandraratna, W. S. Aronow and A. Laddu	1980	Effects of acebutolol and propranolol on left ventricular performance assessed by echocardiography	Clinical Pharmacology and Therapeutics	27	4	0	21	1	20	0	#NULL!	#NULL!	2	2	#NULL!	#NULL!	#NULL!	#NULL!	#NULL!	#NULL!	#NULL!	#NULL!	Acebutolol	Propanolol									0	14	0	4.76	#NULL!	#NULL!	0	0	0	0	0	0	1	0	0	0	0
R. Ader, K. Chatterjee, T. Ports, B. Brundage, B. Hiramatsu and W. Parmley	1980	Immediate and sustained hemodynamic and clinical improvement in chronic heart failure by an oral angiotensin-converting enzyme inhibitor	Circulation	61	5	0	10	1	9	0	54	#NULL!	0	#NULL!	#NULL!	#NULL!	#NULL!	#NULL!	#NULL!	#NULL!	#NULL!	#NULL!	Captopril										1	60	1	10	#NULL!	#NULL!	0	0	0	0	0	0	1	0	0	0	0
R. G. Wilcox, J. R. Hampton, J. M. Rowley, J. R. Mitchell, J. M. Roland and D. C. Banks	1980	Randomised placebo-controlled trial comparing oxprenolol with disopyramide phosphate in immediate treatment of suspected myocardial infarction	Lancet	2	8198	0	473	96	377	0	#NULL!	#NULL!	2	9	#NULL!	#NULL!	#NULL!	#NULL!	#NULL!	#NULL!	#NULL!	#NULL!	Oxprenolol	Disopyramide									0	42	1	20.3	#NULL!	#NULL!	0	0	0	0	0	0	1	0	0	0	0
S. Gabriel, L. G. Ekelund and L. Oro	1980	Evaluation of diuretic therapy by impedance cardiography in acute myocardial infarction	Clin Cardiol	3	5	0	20	3	17	0	59	#NULL!	4	#NULL!	#NULL!	#NULL!	#NULL!	#NULL!	#NULL!	#NULL!	#NULL!	#NULL!	Furosemide										1	0.0833333	0	15	1	1	0	0	0	0	0	0	1	0	0	0	0
T. B. Levine, J. A. Franciosa and J. N. Cohn	1980	Acute and long-term response to an oral converting-enzyme inhibitor, captopril, in congestive heart failure	Circulation	62	1	1	11	1	10	1	59.09	8.66	0	#NULL!	#NULL!	#NULL!	#NULL!	#NULL!	#NULL!	#NULL!	#NULL!	#NULL!	Captopril										1	0.333333	0	9.09	#NULL!	#NULL!	0	0	0	0	0	0	1	0	0	0	0
W. S. Colucci, J. Wynne, B. L. Holman and E. Braunwald	1980	Long-term therapy of heart failure with prazosin: A randomized double blind trial	American Journal of Cardiology	45	2	0	22	5	17	0	58.45	9.76	5	#NULL!	#NULL!	#NULL!	#NULL!	#NULL!	#NULL!	#NULL!	#NULL!	#NULL!	Prazosin										0	60	1	22.73	#NULL!	#NULL!	0	0	0	0	0	0	1	0	0	0	0
B. E. F. Hockings, G. D. Cope, G. M. Clarke and R. R. Taylor	1981	Randomized controlled trial of vasodilator therapy after myocardial infarction	American Journal of Cardiology	48	2	0	50	11	39	0	56.5	1.66	9	4	#NULL!	#NULL!	#NULL!	#NULL!	#NULL!	#NULL!	#NULL!	#NULL!	Nitroprusside	Furosemide									0	2	0	22	1	0	1	0	0	0	0	0	0	1	0	0	0
B. P. McGrath, I. M. Denham and C. I. Johnston	1981	Clinical improvement and hormonal changes in severe cardiac failure after captopril treatment	Aust N Z J Med	11	6	1	9	0	9	3	62	15.4	0	#NULL!	#NULL!	#NULL!	#NULL!	#NULL!	#NULL!	#NULL!	#NULL!	#NULL!	Captopril										1	7	0	0	#NULL!	0	#NULL!	0	0	0	0	0	0	1	0	0	0
E. Thaulow, J. Kjekshus and J. Erikssen	1981	Effect of timolol on platelet aggregation in coronary heart disease	Acta Med Scand Suppl	651	#NULL!	0	44	5	39	0	#NULL!	#NULL!	2	2	8	#NULL!	#NULL!	#NULL!	#NULL!	#NULL!	#NULL!	#NULL!	Timolol	Propanolol	Placebo								0	365	1	11.36	#NULL!	0	#NULL!	0	0	0	0	0	0	1	0	0	0
F. G. Dunn, W. S. Hillis, A. Tweddel, A. P. Rae and A. R. Lorimer	1981	Non-invasive cardiovascular assessment of indapamide in patients with essential hypertension	Postgrad Med J	#NULL!	#NULL!	0	14	3	11	0	48	#NULL!	4	#NULL!	#NULL!	#NULL!	#NULL!	#NULL!	#NULL!	#NULL!	#NULL!	#NULL!	Indapamide										1	60	1	21.43	1	0	1	0	0	0	0	0	0	1	0	0	0
J. H. Horgan, A. O'Donovan and K. K. Teo	1981	Echocardiographic evaluation of left ventricular function in patients showing an antihypertensive and biochemical response to indapamide	Postgrad Med J	#NULL!	#NULL!	0	17	11	6	0	45.6	#NULL!	4	#NULL!	#NULL!	#NULL!	#NULL!	#NULL!	#NULL!	#NULL!	#NULL!	#NULL!	Indapamide										0	180	1	64.71	1	0	1	0	0	0	0	0	0	1	0	0	0
J. L. Rouleau, J. W. Warnica and J. H. Burgess	1981	Prazosin and congestive heart failure: short- and long-term therapy	Am J Med	71	1	0	34	3	31	0	63.8	2.1	5	#NULL!	#NULL!	#NULL!	#NULL!	#NULL!	#NULL!	#NULL!	#NULL!	#NULL!	Prazosin										1	900	1	8.82	#NULL!	0	#NULL!	0	0	0	0	0	0	1	0	0	0
L. Gould, C. V. Reddy, S. Patel, G. I. Gomes and W. H. Becker	1981	Noninvasive assessment of load reduction in chronic congestive heart failure patients	Angiology	32	8	1	8	5	3	1	54.13	12.44	5	#NULL!	#NULL!	#NULL!	#NULL!	#NULL!	#NULL!	#NULL!	#NULL!	#NULL!	Phentomaline										1	14	0	62.5	#NULL!	0	#NULL!	0	0	0	0	0	0	1	0	0	0
M. A. Creager, J. L. Halperin, D. B. Bernard, D. P. Faxon, C. D. Melidossian, H. Gavras and T. J. Ryan	1981	Acute regional circulatory and renal hemodynamic effects of converting-enzyme inhibition in patients with congestive heart failure	Circulation	64	3	1	12	2	10	1	57.67	10.4	0	#NULL!	#NULL!	#NULL!	#NULL!	#NULL!	#NULL!	#NULL!	#NULL!	#NULL!	Captopril										1	0.0833333	0	16.67	#NULL!	0	#NULL!	0	0	0	0	0	0	1	0	0	0
N. A. Awan, M. K. Evenson, K. E. Needham, A. Win and D. T. Mason	1981	Efficacy of oral angiotensin-converting enzyme inhibition with captopril therapy in severe chronic normotensive congestive heart failure	Am Heart J	101	1	0	10	1	9	0	65.6	12.18	0	#NULL!	#NULL!	#NULL!	#NULL!	#NULL!	#NULL!	#NULL!	#NULL!	#NULL!	Captopril										1	7	0	10	#NULL!	0	#NULL!	0	0	0	0	0	0	1	0	0	0
N. Nishimura and N. Kanbe	1981	The renal and hemodynamic effects of furosemide in acute myocardial infarction	Critical care medicine	9	12	0	30	10	20	0	62.53	11.01	4	#NULL!	#NULL!	#NULL!	#NULL!	#NULL!	#NULL!	#NULL!	#NULL!	#NULL!	Furosemide										1	0.0625	0	33.33	1	0	1	0	0	0	0	0	0	1	0	0	0
R. Lemke, A. Trompler, M. Kaltenbach and W. D. Bussmann	1981	Controlled study of long-term prazosin in refractory heart failure	European Heart Journal	2	3	0	12	2	10	0	56	#NULL!	5	#NULL!	#NULL!	#NULL!	#NULL!	#NULL!	#NULL!	#NULL!	#NULL!	#NULL!	Prazosin										0	90	1	16.67	#NULL!	0	#NULL!	0	0	0	0	0	0	1	0	0	0
W. H. Frishman, J. A. Strom, M. Kirschner, M. Poland, N. Klein, S. Halprin, T. H. LeJemtel, M. Kram and E. H. Sonnenblick	1981	Labetalol therapy in patients with systemic hypertension and angina pectoris: effects of combined alpha and beta adrenoceptor blockade	Am J Cardiol	48	5	1	10	0	10	3	59.4	5.48	2	#NULL!	#NULL!	#NULL!	#NULL!	#NULL!	#NULL!	#NULL!	#NULL!	#NULL!	Labetalol										1	30	1	0	#NULL!	0	#NULL!	0	0	0	0	0	0	1	0	0	0
B. Kramer, N. Topic and B. Massie	1982	Acute and long-term effects of captopril on exercise cardiac performance and exercise capacity in congestive heart failure	British Journal of Clinical Pharmacology	14	#NULL!	1	15	0	15	3	60	#NULL!	0	#NULL!	#NULL!	#NULL!	#NULL!	#NULL!	#NULL!	#NULL!	#NULL!	#NULL!	Captopril										1	90	1	0	#NULL!	0	#NULL!	0	0	0	0	0	0	1	0	0	0
B. M. Massie, B. L. Kramer and N. Topic	1982	Acute and long-term effects of captopril on left and right ventricular volumes and function in chronic heart failure	American Heart Journal	104	#NULL!	1	14	0	14	3	60	#NULL!	0	#NULL!	#NULL!	#NULL!	#NULL!	#NULL!	#NULL!	#NULL!	#NULL!	#NULL!	Captopril										1	90	1	0	#NULL!	0	#NULL!	0	0	0	0	0	0	1	0	0	0
D. B. Rowlands, D. R. Glover, T. J. Stallard and W. A. Littler	1982	Control of blood pressure and reduction of echocardiographically assessed left ventricular mass with once-daily timolol	British Journal of Clinical Pharmacology	14	1	0	10	#NULL!	#NULL!	4	#NULL!	#NULL!	2	#NULL!	#NULL!	#NULL!	#NULL!	#NULL!	#NULL!	#NULL!	#NULL!	#NULL!	Timolol										1	120	1	#NULL!	#NULL!	0	#NULL!	0	0	0	0	0	0	1	0	0	0
D. N. Sharpe and R. Coxon	1982	Hemodynamic effects of captropril in chronic heart failure: efficacy of low-dose treatment and comparison with prazosin	American heart journal	104	#NULL!	0	18	#NULL!	#NULL!	4	#NULL!	#NULL!	0	5	#NULL!	#NULL!	#NULL!	#NULL!	#NULL!	#NULL!	#NULL!	#NULL!	Captopril	Prazosin									1	120	1	#NULL!	#NULL!	0	#NULL!	0	0	0	0	0	0	1	0	0	0
D. N. Sharpe and R. Coxon	1982	Prazosin and captopril in chronic heart failure: Comparison of acute haemodynamic and hormonal effects	Australian and New Zealand Journal of Medicine	12	5	0	10	4	6	0	#NULL!	#NULL!	5	0	#NULL!	#NULL!	#NULL!	#NULL!	#NULL!	#NULL!	#NULL!	#NULL!	Prazosin	Captopril									0	0.25	0	40	#NULL!	0	#NULL!	0	0	0	0	0	0	1	0	0	0
D. N. Sharpe and R. J. Coxon	1982	Clinical and haemodynamic effects of low dose captopril in severe chronic heart failure	British Journal of Clinical Pharmacology	14	#NULL!	0	18	1	17	0	#NULL!	#NULL!	0	#NULL!	#NULL!	#NULL!	#NULL!	#NULL!	#NULL!	#NULL!	#NULL!	#NULL!	Captopril										1	90	1	5.56	#NULL!	0	#NULL!	0	0	0	0	0	0	1	0	0	0
F. M. Fouad, Y. Nakashima, R. C. Tarazi and E. E. Salcedo	1982	Reversal of left ventricular hypertrophy in hypertensive patients treated with methyldopa. Lack of association with blood pressure control	The American journal of cardiology	49	4	0	11	5	6	0	#NULL!	#NULL!	6	#NULL!	#NULL!	#NULL!	#NULL!	#NULL!	#NULL!	#NULL!	#NULL!	#NULL!	Methyldopa										1	252	1	45.45	#NULL!	0	#NULL!	0	0	0	0	0	0	1	0	0	0
I. Azancot, P. Lorente and G. Georgiopoulos	1982	Effects of acebutolol on myocardial infarct extension: A randomized electrocardiographic, enzymatic and angiographic study	Circulation	66	#NULL!	0	26	#NULL!	#NULL!	4	51.46	#NULL!	2	#NULL!	#NULL!	#NULL!	#NULL!	#NULL!	#NULL!	#NULL!	#NULL!	#NULL!	Acebutolol										0	30	1	#NULL!	#NULL!	0	#NULL!	0	0	0	0	0	0	1	0	0	0
J. A. Franciosa and S. R. Silverstein	1982	Hemodynamic effects of nitroprusside and furosemide in left ventricular failure	Clinical Pharmacology and Therapeutics	32	1	0	13	#NULL!	#NULL!	4	58.7	7.2	4	9	#NULL!	#NULL!	#NULL!	#NULL!	#NULL!	#NULL!	#NULL!	#NULL!	Furosomide	Nitroprusside									1	0.0416667	0	#NULL!	1	0	1	0	0	0	0	0	0	1	0	0	0
J. B. Kostis, W. Frishman, M. H. Hosler, N. L. Thorsen, L. Gonasun and J. Weinstein	1982	Treatment of angina pectoris with pindolol: The significance of intrinsic sympathomimetic activity of beta blockers	American Heart Journal	104	#NULL!	0	52	6	46	0	54.9	#NULL!	2	2	#NULL!	#NULL!	#NULL!	#NULL!	#NULL!	#NULL!	#NULL!	#NULL!	Pindolol	Propanolol									0	120	1	11.54	#NULL!	0	#NULL!	0	0	0	0	0	0	1	0	0	0
J. Heikkila and M. S. Nieminen	1982	Cardiac safety of acute beta blockade: Intrinsic sympathomimetic activity is superior to beta-1 selectivity	American Heart Journal	104	#NULL!	0	36	5	31	0	#NULL!	#NULL!	2	2	#NULL!	#NULL!	#NULL!	#NULL!	#NULL!	#NULL!	#NULL!	#NULL!	Metoprolol	Pindolol									0	0.0104167	0	13.89	#NULL!	0	#NULL!	0	0	0	0	0	0	1	0	0	0
J. I. Drayer, J. M. Gardin, M. A. Weber and W. S. Aronow	1982	Changes in ventricular septal thickness during diuretic therapy	Clin Pharmacol Ther	32	3	1	20	0	20	3	54.8	2	4	#NULL!	#NULL!	#NULL!	#NULL!	#NULL!	#NULL!	#NULL!	#NULL!	#NULL!	Hydrocholorthiazide										1	42	1	0	1	0	1	0	0	0	0	0	0	1	0	0	0
J. Kugler, C. Maskin, W. H. Frishman, E. H. Sonnenblick and T. H. LeJemtel	1982	Regional and systemic metabolic effects of angiotensin-converting enzyme inhibition during exercise in patients with severe heart failure	Circulation	66	#NULL!	0	12	1	11	0	65.2	10.1	0	#NULL!	#NULL!	#NULL!	#NULL!	#NULL!	#NULL!	#NULL!	#NULL!	#NULL!	Captopril										1	1	0	8.33	#NULL!	0	#NULL!	0	0	0	0	0	0	1	0	0	0
J. P. Bounhoure, J. G. Kayanakis, J. M. Fauvel and J. Puel	1982	Beneficial effects of captopril in left ventricular failure in patients with myocardial infarction	British Journal of Clinical Pharmacology	14	#NULL!	0	10	#NULL!	#NULL!	4	66	#NULL!	9	0	#NULL!	#NULL!	#NULL!	#NULL!	#NULL!	#NULL!	#NULL!	#NULL!	Isosorbide dinitrate	Captopril									1	1	0	#NULL!	#NULL!	0	#NULL!	0	0	0	0	0	0	1	0	0	0
J. Raftos	1982	Verapamil in the long-term treatment of angina pectoris	Clin Exp Pharmacol Physiol Suppl	6	#NULL!	0	63	31	32	0	#NULL!	#NULL!	3	8	#NULL!	#NULL!	#NULL!	#NULL!	#NULL!	#NULL!	#NULL!	#NULL!	Verapamil	Placebo									0	160	1	49.21	#NULL!	0	#NULL!	0	0	0	0	0	0	1	0	0	0
M. Komajda, M. Eugene, J. Evans, G. Drobinski, J. L. Laurenceau and Y. Grosgogeat	1982	Long-term treatment of congestive heart failure with captopril	British Journal of Clinical Pharmacology	14	#NULL!	1	14	0	14	3	45.6	13.85	0	#NULL!	#NULL!	#NULL!	#NULL!	#NULL!	#NULL!	#NULL!	#NULL!	#NULL!	Captopril										1	180	1	0	#NULL!	0	#NULL!	0	0	0	0	0	0	1	0	0	0
N. A. Awan, E. A. Amsterdam, J. Hermanovich, W. J. Bommer, K. E. Needham and D. T. Mason	1982	Long-term hemodynamic and clinical efficacy of captopril therapy in ambulatory management of severe chronic congestive heart failure	American Heart Journal	103	#NULL!	1	9	0	9	3	62.77	11.34	0	#NULL!	#NULL!	#NULL!	#NULL!	#NULL!	#NULL!	#NULL!	#NULL!	#NULL!	Captopril										1	180	1	0	#NULL!	0	#NULL!	0	0	0	0	0	0	1	0	0	0
P. A. Ludbrook, A. J. Tiefenbrunn, F. R. Reed and B. E. Sobel	1982	Acute hemodynamic responses to sublingual nifedipine: Dependence on left ventricular function	Circulation	65	3	0	32	4	28	0	52.3	#NULL!	3	#NULL!	#NULL!	#NULL!	#NULL!	#NULL!	#NULL!	#NULL!	#NULL!	#NULL!	Nifedipine										0	0.0208333	0	12.5	#NULL!	0	#NULL!	0	0	0	0	0	0	1	0	0	0
R. J. Cody	1982	The effect of captopril on postural hemodynamics and autonomic responses in chronic heart failure	Am Heart J	104	#NULL!	0	12	1	11	0	#NULL!	#NULL!	0	#NULL!	#NULL!	#NULL!	#NULL!	#NULL!	#NULL!	#NULL!	#NULL!	#NULL!	Captopril										1	60	1	8.33	#NULL!	0	#NULL!	0	0	0	0	0	0	1	0	0	0
R. J. Cody and J. H. Laragh	1982	Use of captopril to estimate renin-angiotensin-aldosterone activity in the pathophysiology of chronic heart failure	American Heart Journal	104	#NULL!	0	34	5	29	0	#NULL!	#NULL!	3	#NULL!	#NULL!	#NULL!	#NULL!	#NULL!	#NULL!	#NULL!	#NULL!	#NULL!	Captopril										1	0.0416667	0	14.71	#NULL!	0	#NULL!	0	0	0	0	0	0	1	0	0	0
R. J. Cody, A. Covit, G. Schaer and G. Williams	1982	Captopril pharmacokinetics and the acute hemodynamic and hormonal response in patients with severe chronic congestive heart failure	Am Heart J	104	#NULL!	0	12	4	8	0	#NULL!	#NULL!	0	#NULL!	#NULL!	#NULL!	#NULL!	#NULL!	#NULL!	#NULL!	#NULL!	#NULL!	Captopril										1	0.333333	0	33.33	#NULL!	0	#NULL!	0	0	0	0	0	0	1	0	0	0
R. J. Cody, K. W. Franklin and J. H. Laragh	1982	Postural hypotension during tilt with chronic captopril and diuretic therapy of severe congestive heart failure	American Heart Journal	103	#NULL!	0	10	#NULL!	#NULL!	4	#NULL!	#NULL!	0	#NULL!	#NULL!	#NULL!	#NULL!	#NULL!	#NULL!	#NULL!	#NULL!	#NULL!	Captopril										1	60	1	#NULL!	#NULL!	0	#NULL!	0	0	0	0	0	0	1	0	0	0
R. Stroobandt, L. Dodion and H. Kesteloot	1982	Clinical efficacy of torasemide, a new diuretic agent, in patients with acute heart failure: A double blind comparison with furosemide	Archives Internationales de Pharmacodynamie et de Therapie	260	1	0	12	7	5	0	77.8	12.03	4	4	#NULL!	#NULL!	#NULL!	#NULL!	#NULL!	#NULL!	#NULL!	#NULL!	Torasemide	Furosemide									0	0.333333	0	58.33	1	0	1	0	0	0	0	0	0	1	0	0	0
S. Scheidt, W. H. Frishman, M. Packer, J. Mehta, O. Parodi and V. B. Subramanian	1982	Long-term effectiveness of verapamil in stable and unstable angina pectoris. One-year follow-up of patients treated in placebo-controlled double-blind randomized clinical trials	American Journal of Cardiology	50	5	0	48	6	42	0	#NULL!	#NULL!	3	#NULL!	#NULL!	#NULL!	#NULL!	#NULL!	#NULL!	#NULL!	#NULL!	#NULL!	Verapamil										0	365	1	12.5	#NULL!	0	#NULL!	0	0	0	0	0	0	1	0	0	0
U. Dahlstrom and B. E. Karlberg	1982	Short and long-term effects of treatment with low dose captopril in patients with severe congestive heart failure	British Journal of Clinical Pharmacology	14	#NULL!	0	20	11	9	0	71.2	7.06	0	#NULL!	#NULL!	#NULL!	#NULL!	#NULL!	#NULL!	#NULL!	#NULL!	#NULL!	Captopril										1	14	0	55	#NULL!	0	#NULL!	0	0	0	0	0	0	1	0	0	0
U. Dahlstrom and E. Karlsson	1982	Prenalterol in the treatment of congestive heart failure developing during beta-blocking therapy. A comparison with frusemide in patients with acute myocardial infarction	Acta Med Scand	212	3	0	30	8	22	0	66	#NULL!	4	#NULL!	#NULL!	#NULL!	#NULL!	#NULL!	#NULL!	#NULL!	#NULL!	#NULL!	Furosemide										0	0.125	0	26.67	1	0	1	0	0	0	0	0	0	1	0	0	0
Y. Nakashima, F. M. Fouad and R. C. Tarazi	1982	Long-term captopril therapy in congestive heart failure: Serial hemodynamic and echocardiographic changes	American Heart Journal	104	#NULL!	0	10	4	6	0	54	4	0	#NULL!	#NULL!	#NULL!	#NULL!	#NULL!	#NULL!	#NULL!	#NULL!	#NULL!	Captopril										1	60	1	40	#NULL!	0	#NULL!	0	0	0	0	0	0	1	0	0	0
A. C. Quiroz, S. D. Eilen, G. E. Sander and T. D. Giles	1983	The effect of intravenous clonidine hydrochloride on the isolated forearm venous segment in heart failure	Chest	83	#NULL!	0	10	#NULL!	#NULL!	4	54.4	3.7	9	#NULL!	#NULL!	#NULL!	#NULL!	#NULL!	#NULL!	#NULL!	#NULL!	#NULL!	Clonidine										1	0.0104167	0	#NULL!	#NULL!	0	#NULL!	0	0	0	0	0	0	1	0	0	0
A. Vogt and H. Kreuzer	1983	Hemodynamic effects of nisoldipine in chronic congestive heart failure	Arzneimittelforschung	33	6	0	18	#NULL!	#NULL!	4	72	#NULL!	3	#NULL!	#NULL!	#NULL!	#NULL!	#NULL!	#NULL!	#NULL!	#NULL!	#NULL!	Nisoldipine										0	0.333333	0	#NULL!	#NULL!	0	#NULL!	0	0	0	0	0	0	1	0	0	0
B. E. Griffiths, F. M. Creagh, J. H. Lazarus, R. John and S. Kadury	1983	Effect of timolol on clinical features and echocardiographic assessment of left ventricular function in hyperthyroidism	British Journal of Clinical Pharmacology	16	6	0	18	15	3	0	49.5	10.3	2	#NULL!	#NULL!	#NULL!	#NULL!	#NULL!	#NULL!	#NULL!	#NULL!	#NULL!	Timolol										0	30	1	83.33	#NULL!	0	#NULL!	0	0	0	0	0	0	1	0	0	0
B. M. Massie, M. Packer, J. T. Hanlon and D. T. Combs	1983	Hemodynamic responses to combined therapy with captopril and hydralazine in patients with severe heart failure	Journal of the American College of Cardiology	2	2	0	14	3	11	0	64	13	0	9	#NULL!	#NULL!	#NULL!	#NULL!	#NULL!	#NULL!	#NULL!	#NULL!	Captopril	Hydralazine									1	365	1	21.43	#NULL!	0	#NULL!	0	0	0	0	0	0	1	0	0	0
B. Ricciardelli, M. Volpe, B. Trimarco, N. De Luca, A. Cuocolo, L. Sacca and M. Condorelli	1983	Haemodynamic and clinical effects of long-term treatment of essential hypertension with captopril	European Heart Journal	4	7	0	36	10	26	0	44.1	4.7	0	#NULL!	#NULL!	#NULL!	#NULL!	#NULL!	#NULL!	#NULL!	#NULL!	#NULL!	Captopril										0	365	1	27.78	#NULL!	0	#NULL!	0	0	0	0	0	0	1	0	0	0
C. Sturani, L. Bassein, M. Schiavina and G. Gunella	1983	Oral nifedipine in chronic cor pulmonale secondary to severe chronic obstructive pulmonary disease (COPD). Short- and long-term hemodynamic effects	Chest	84	2	1	12	0	12	3	60.5	#NULL!	3	#NULL!	#NULL!	#NULL!	#NULL!	#NULL!	#NULL!	#NULL!	#NULL!	#NULL!	Nifedipine										1	63	1	0	#NULL!	0	#NULL!	0	0	0	0	0	0	1	0	0	0
D. Fitzpatrick, M. G. Nicholls, H. Ikram and E. A. Espiner	1983	Haemodynamic, hormonal, and electrolyte effects of enalapril in heart failure	British Heart Journal	50	2	0	8	1	7	0	59	7.3	0	#NULL!	#NULL!	#NULL!	#NULL!	#NULL!	#NULL!	#NULL!	#NULL!	#NULL!	Enalapril										1	5	0	12.5	#NULL!	0	#NULL!	0	0	0	0	0	0	1	0	0	0
D. J. Wilson, J. D. Wallin, N. D. Vlachakis, E. D. Freis, D. G. Vidt, E. L. Michelson, H. G. Langford, W. Flamenbaum and M. P. Poland	1983	Intravenous labetalol in the treatment of severe hypertension and hypertensive emergencies	American Journal of Medicine	75	0	0	118	56	62	0	49.4	#NULL!	2	#NULL!	#NULL!	#NULL!	#NULL!	#NULL!	#NULL!	#NULL!	#NULL!	#NULL!	Labetalol										1	1	0	47.46	#NULL!	0	#NULL!	0	0	0	0	0	0	1	0	0	0
E. G. Abinader, D. Sharif, T. Rosenfeld and S. Malouf	1983	Captopril in refractory heart failure: Clinical and hemodynamic observations	Cardiology	70	6	0	10	3	7	0	59.8	13.33	0	#NULL!	#NULL!	#NULL!	#NULL!	#NULL!	#NULL!	#NULL!	#NULL!	#NULL!	Captopril										1	180	1	30	#NULL!	0	#NULL!	0	0	0	0	0	0	1	0	0	0
E. Maurer, R. Nicoletti, D. Brandt and W. Klein	1983	Effect of calcium antagonists on cardiac performance in patients with dilatative cardiomyopathy evaluated by noninvasive methods	Clinical Cardiology	6	8	0	14	2	12	0	47.93	7.61	3	3	3	#NULL!	#NULL!	#NULL!	#NULL!	#NULL!	#NULL!	#NULL!	Verapamil	Nifedipin	Diltiazem								0	0.0347222	0	14.29	#NULL!	0	#NULL!	0	0	0	0	0	0	1	0	0	0
F. J. TenCate, P. W. Serruys, S. Mey and J. Roelandt	1983	Effects of short-term administration of verapamil on left ventricular relaxation and filling dynamics measured by a combined hemodynamic-ultrasonic technique in patients with hypertrophic cardiomyopathy	Circulation	68	6	0	10	5	5	0	42.2	#NULL!	3	#NULL!	#NULL!	#NULL!	#NULL!	#NULL!	#NULL!	#NULL!	#NULL!	#NULL!	Verapamil										1	#NULL!	1	50	#NULL!	0	#NULL!	0	0	0	0	0	0	1	0	0	0
G. I. C. Nelson, B. Silke and R. C. Ahuja	1983	Haemodynamic dose-response effects of intravenous labetalol in acute myocardial infarction	Postgraduate Medical Journal	59	#NULL!	1	10	0	10	3	53	#NULL!	2	#NULL!	#NULL!	#NULL!	#NULL!	#NULL!	#NULL!	#NULL!	#NULL!	#NULL!	Labetalol										1	#NULL!	1	0	#NULL!	0	#NULL!	0	0	0	0	0	0	1	0	0	0
G. J. Wenting, A. J. Man in 't Veld and A. J. Woittiez	1983	Effects of captopril in acute and chronic heart failure. Correlations with plasma levels of noradrenaline, renin, and aldosterone	British Heart Journal	49	1	1	19	5	14	1	58.32	8	0	#NULL!	#NULL!	#NULL!	#NULL!	#NULL!	#NULL!	#NULL!	#NULL!	#NULL!	Captopril										1	0.0833333	0	26.32	#NULL!	0	#NULL!	0	0	0	0	0	0	1	0	0	0
H. Valette, J. L. Hebert and E. Apoil	1983	Acute haemodynamic effects of a single intravenous dose of piretanide in congestive heart failure	Eur J Clin Pharmacol	24	2	0	11	4	7	0	53.9	14.6	4	#NULL!	#NULL!	#NULL!	#NULL!	#NULL!	#NULL!	#NULL!	#NULL!	#NULL!	Piratanide										1	1	0	36.36	1	0	1	0	0	0	0	0	0	1	0	0	0
I. Amende, R. Simon, W. P. Hood Jr, R. Hetzer and P. R. Lichtlen	1983	Intracoronary nifedipine in human beings: Magnitude and time course of changes in left ventricular contraction/relaxation and coronary sinus blood flow	Journal of the American College of Cardiology	2	6	1	8	0	8	3	53.3	#NULL!	3	#NULL!	#NULL!	#NULL!	#NULL!	#NULL!	#NULL!	#NULL!	#NULL!	#NULL!	Nifedipine										1	0.00694444	0	0	#NULL!	0	#NULL!	0	0	0	0	0	0	1	0	0	0
I. Cantelli, C. Pavesi and C. Parchi	1983	Acute hemodynamic effects of combined therapy with digoxin and nifedipine in patients with chronic heart failure	American Heart Journal	106	2	0	12	1	11	0	59.8	#NULL!	3	9	#NULL!	#NULL!	#NULL!	#NULL!	#NULL!	#NULL!	#NULL!	#NULL!	Nifedipine	Digoxin									1	0.0833333	0	8.33	#NULL!	0	#NULL!	0	0	0	0	0	0	1	0	0	0
I. P. Panidis, J. Morganroth and C. Baessler	1983	Effectiveness and safety of oral verapamil to control exercise-induced tachycardia in patients with atrial fibrillation receiving digitalis	American Journal of Cardiology	52	10	0	30	6	24	0	57	12	3	#NULL!	#NULL!	#NULL!	#NULL!	#NULL!	#NULL!	#NULL!	#NULL!	#NULL!	Verapamil										0	14	0	20	#NULL!	0	#NULL!	0	0	0	0	0	0	1	0	0	0
J. H. Horgan and K. K. Teo	1983	Training response in patients with coronary artery disease receiving beta-adrenergic blocking drugs with or without partial agonist activity	Journal of Cardiovascular Pharmacology	5	6	1	39	0	39	3	51.4	7.7	2	2	8	#NULL!	#NULL!	#NULL!	#NULL!	#NULL!	#NULL!	#NULL!	acebutolol	sotalol	placebo								0	70	1	0	#NULL!	0	#NULL!	0	0	0	0	0	0	1	0	0	0
J. I. Drayer, J. M. Gardin, M. A. Weber and W. S. Aronow	1983	Cardiac muscle mass during vasodilation therapy of hypertension	Clin Pharmacol Ther	33	6	1	20	0	20	3	54.5	2.6	5	4	#NULL!	#NULL!	#NULL!	#NULL!	#NULL!	#NULL!	#NULL!	#NULL!	trimazosin	polythiazide									1	547.5	1	0	1	0	1	0	0	0	0	0	0	1	0	0	0
J. I. Drayer, M. A. Weber, J. M. Gardin and J. L. Lipson	1983	Effect of long-term antihypertensive therapy on cardiac anatomy in patients with essential hypertension	Am J Med	75	#NULL!	1	12	0	12	3	59.2	13	4	6	#NULL!	#NULL!	#NULL!	#NULL!	#NULL!	#NULL!	#NULL!	#NULL!	Hydrocholorthiazide	Meyhyl-dopa									1	270	1	0	1	0	1	0	0	0	0	0	0	1	0	0	0
J. Mehta, C. R. Conti and C. J. Pepine	1983	Long-term oral verapamil therapy in patients with rest angina	American Heart Journal	106	#NULL!	0	12	#NULL!	#NULL!	4	#NULL!	#NULL!	3	#NULL!	#NULL!	#NULL!	#NULL!	#NULL!	#NULL!	#NULL!	#NULL!	#NULL!	Verapamil										0	365	1	#NULL!	#NULL!	0	#NULL!	0	0	0	0	0	0	1	0	0	0
L. Gould, A. B. Chokshi, S. Patel and G. I. Gomes	1983	Electrophysiologic properties of furosemide in man	Angiology	34	1	1	8	#NULL!	#NULL!	4	69.88	9.8	4	#NULL!	#NULL!	#NULL!	#NULL!	#NULL!	#NULL!	#NULL!	#NULL!	#NULL!	Furosemide										1	0.0208333	0	0	1	0	1	0	0	0	0	0	0	1	0	0	0
L. Gould, C. Gopalaswamy, F. Chandy and O. Abdou	1983	Noninvasive assessment of left ventricular wall stress in chronic congestive heart failure patients	Angiology	34	2	1	9	4	5	1	45.88	19.17	5	#NULL!	#NULL!	#NULL!	#NULL!	#NULL!	#NULL!	#NULL!	#NULL!	#NULL!	Prazosin										0	14	0	44.44	#NULL!	0	#NULL!	0	0	0	0	0	0	1	0	0	0
M. B. Renard, R. M. Bernard, M. B. Ewalenko and M. Englert	1983	Hemodynamic effects of concurrent administration of metoprolol and tocainide in acute myocardial infarction	Journal of Cardiovascular Pharmacology	5	1	1	9	0	9	3	53	#NULL!	2	9	#NULL!	#NULL!	#NULL!	#NULL!	#NULL!	#NULL!	#NULL!	#NULL!	Metoprolol	Tocainide									1	1	0	0	#NULL!	0	#NULL!	0	0	0	0	0	0	1	0	0	0
M. E. K. Ahmed	1983	A blood pressure clinic in a developing country	Postgraduate Medical Journal	59	696	0	124	90	34	0	46	13	2	#NULL!	#NULL!	#NULL!	#NULL!	#NULL!	#NULL!	#NULL!	#NULL!	#NULL!	Nadolol										1	180	1	72.58	#NULL!	0	#NULL!	0	0	0	0	0	0	1	0	0	0
M. Lombardo, G. Zaini, F. Pastori, M. Fusco, S. Pacini and C. Foppoli	1983	Left ventricular mass and function before and after antihypertensive treatment	Journal of Hypertension	1	3	0	20	6	14	0	43	8	0	#NULL!	#NULL!	#NULL!	#NULL!	#NULL!	#NULL!	#NULL!	#NULL!	#NULL!	Captopril										1	120	1	30	#NULL!	0	#NULL!	0	0	0	0	0	0	1	0	0	0
M. Packer, N. Medina, M. Yushak and J. Meller	1983	Hemodynamic patterns of response during long-term captopril therapy for severe chronic heart failure	Circulation	68	4	0	51	13	38	0	65	#NULL!	3	#NULL!	#NULL!	#NULL!	#NULL!	#NULL!	#NULL!	#NULL!	#NULL!	#NULL!	Captopril										1	60	1	25.49	#NULL!	0	#NULL!	0	0	0	0	0	0	1	0	0	0
M. Renard, A. Riviere, P. Jacobs and R. Bernard	1983	Treatment of hypertension in acute stage of myocardial infarction. Haemodynamic effects of labetalol	British Heart Journal	49	6	0	11	1	10	0	56	8.3	2	#NULL!	#NULL!	#NULL!	#NULL!	#NULL!	#NULL!	#NULL!	#NULL!	#NULL!	Labetalol										1	0.166667	0	9.09	#NULL!	0	#NULL!	0	0	0	0	0	0	1	0	0	0
O. M. Hess, J. Grimm and H. P. Krayenbuehl	1983	Diastolic function in hypertrophic cardiomyopathy: Effects of propranolol and verapamil on diastolic stiffness	European Heart Journal	4	#NULL!	0	15	#NULL!	#NULL!	4	44.6	#NULL!	2	3	#NULL!	#NULL!	#NULL!	#NULL!	#NULL!	#NULL!	#NULL!	#NULL!	Propanolol	Verapamil									1	0.0104167	0	#NULL!	#NULL!	0	#NULL!	0	0	0	0	0	0	1	0	0	0
P. Jebavy, E. Koudelkova and M. Hanzlova	1983	Unloading effects of prazosin in patients with chronic aortic regurgitation	American Heart Journal	105	4	0	17	6	11	0	44.5	#NULL!	5	#NULL!	#NULL!	#NULL!	#NULL!	#NULL!	#NULL!	#NULL!	#NULL!	#NULL!	Prazosin										1	3	0	35.29	#NULL!	0	#NULL!	0	0	0	0	0	0	1	0	0	0
P. R. F. Rossi, S. Yusuf and D. Ramsdale	1983	Reduction of ventricular arrhythmias by early intravenous atenolol in suspected acute myocardial infarction	British Medical Journal	286	6364	0	182	28	154	0	55.36	#NULL!	2	#NULL!	#NULL!	#NULL!	#NULL!	#NULL!	#NULL!	#NULL!	#NULL!	#NULL!	Atenolol										0	10	0	15.38	#NULL!	0	#NULL!	0	0	0	0	0	0	1	0	0	0
P. Schanzenbacher and G. Liebau	1983	Effect of captopril on left ventricular dynamics in patients with chronic left ventricular volume overload	Klinische Wochenschrift	61	7	1	9	5	4	1	52.11	8.76	0	#NULL!	#NULL!	#NULL!	#NULL!	#NULL!	#NULL!	#NULL!	#NULL!	#NULL!	Captopril										1	0.0416667	0	55.56	#NULL!	0	#NULL!	0	0	0	0	0	0	1	0	0	0
S. Waldorff, P. B. Hansen, H. Egeblad, J. Berning, J. Buch, H. Kjaergard and E. Steiness	1983	Interactions between digoxin and potassium-sparing diuretics	Clinical Pharmacology and Therapeutics	33	4	0	6	3	3	0	#NULL!	#NULL!	4	4	#NULL!	#NULL!	#NULL!	#NULL!	#NULL!	#NULL!	#NULL!	#NULL!	Triamterene	Spironolactone									1	3.33	0	50	1	0	1	0	0	0	0	0	0	1	0	0	0
T. Fujita and H. Noda	1983	Hemodynamic changes associated with long-term antihypertensive therapy with new calcium antagonist	Japanese Heart Journal	24	4	1	10	0	10	3	52.1	1.7	3	#NULL!	#NULL!	#NULL!	#NULL!	#NULL!	#NULL!	#NULL!	#NULL!	#NULL!	Nicardipine										1	120	1	0	#NULL!	0	#NULL!	0	0	0	0	0	0	1	0	0	0
T. Kannagi, K. F. Hossack, F. Kusumi and R. A. Bruce	1983	Augmented mean systolic ejection rate in coronary patients treated with diltiazem	Cardiology	70	2	0	18	5	13	0	57	9	3	#NULL!	#NULL!	#NULL!	#NULL!	#NULL!	#NULL!	#NULL!	#NULL!	#NULL!	Diltiazem										1	1	0	27.78	#NULL!	0	#NULL!	0	0	0	0	0	0	1	0	0	0
W. J. Paulus, B. H. Lorell, W. E. Craig, J. Wynne, J. P. Murgo and W. Grossman	1983	Comparison of the effects of nitroprusside and nifedipine on diastolic properties in patients with hypertrophic cardiomyopathy: Altered left ventricular loading or improved muscle inactivation?	Journal of the American College of Cardiology	2	5	1	10	7	3	1	38.3	18.4	9	3	#NULL!	#NULL!	#NULL!	#NULL!	#NULL!	#NULL!	#NULL!	#NULL!	Nitroprusside	Nifedipine									1	0.0138889	0	70	#NULL!	0	#NULL!	0	0	0	0	0	0	1	0	0	0
A. D. Timmis, P. Smyth, J. F. Kenny, S. Campbell and D. E. Jewitt	1984	Effects of vasodilator treatment with felodipine on haemodynamic responses to treadmill exercise in congestive heart failure	Br Heart J	52	3	0	10	1	9	0	52.8	8.24	3	#NULL!	#NULL!	#NULL!	#NULL!	#NULL!	#NULL!	#NULL!	#NULL!	#NULL!	Felodipine										1	30	1	10	#NULL!	0	#NULL!	0	0	0	0	0	0	1	0	0	0
A. Lahiri, C. W. Robinson and J. Tovey	1984	Intravenous nicardipine in patients with chronic heart failure: a nuclear stethoscope study.	Postgraduate Medical Journal	60	#NULL!	1	10	0	10	3	#NULL!	#NULL!	3	#NULL!	#NULL!	#NULL!	#NULL!	#NULL!	#NULL!	#NULL!	#NULL!	#NULL!	Nicardipine										1	#NULL!	0	0	#NULL!	0	#NULL!	0	0	0	0	0	0	1	0	0	0
B. Rajagopalan, A. E. Raine, R. Cooper and J. G. Ledingham	1984	Changes in cerebral blood flow in patients with severe congestive cardiac failure before and after captopril treatment	Am J Med	76	#NULL!	0	9	1	8	0	57	#NULL!	1	#NULL!	#NULL!	#NULL!	#NULL!	#NULL!	#NULL!	#NULL!	#NULL!	#NULL!	captopril										1	9	0	11.11	#NULL!	0	#NULL!	0	0	0	0	0	0	1	0	0	0
B. Silke, G. I. C. Nelson and R. C. Ahuja	1984	Comparison of haemodynamic dose-response effects of beta- and alpha- beta-blockade in acute myocardial infarction	International Journal of Cardiology	5	3	1	16	0	16	3	#NULL!	#NULL!	2	2	#NULL!	#NULL!	#NULL!	#NULL!	#NULL!	#NULL!	#NULL!	#NULL!	Propanolol	Labetalol									0	#NULL!	1	0	#NULL!	0	#NULL!	0	0	0	0	0	0	1	0	0	0
B. Silke, G. I. C. Nelson and S. P. Verma	1984	Enhanced haemodynamic effects of propranolol in acute myocardial infarction	European Heart Journal	5	5	1	16	0	16	3	51.5	8.35	2	#NULL!	#NULL!	#NULL!	#NULL!	#NULL!	#NULL!	#NULL!	#NULL!	#NULL!	Propanolol										1	0.03125	0	0	#NULL!	0	#NULL!	0	0	0	0	0	0	1	0	0	0
B. Silke, S. P. Verma and M. Hafizullah	1984	Haemodynamic effects of nicardipine in acute myocardial infarction	Postgraduate Medical Journal	60	#NULL!	1	15	0	15	3	56	2	3	#NULL!	#NULL!	#NULL!	#NULL!	#NULL!	#NULL!	#NULL!	#NULL!	#NULL!	Nicardipine										1	0.0416667	0	0	#NULL!	0	#NULL!	0	0	0	0	0	0	1	0	0	0
B. Silke, S. P. Verma and R. C. Ahuja	1984	Is the intrinsic sympathomimetic activity (ISA) of beta-blocking compounds relevant in acute myocardial infarction?	European Journal of Clinical Pharmacology	27	5	1	20	0	20	3	53	2	2	2	#NULL!	#NULL!	#NULL!	#NULL!	#NULL!	#NULL!	#NULL!	#NULL!	Propanolol	Pindolol									0	0.25	0	0	#NULL!	0	#NULL!	0	0	0	0	0	0	1	0	0	0
B. Trimarco, B. Ricciardelli, N. de Luca, M. Volpe, A. Veniero, A. Cuocolo and M. Condorelli	1984	Effect of acebutolol on left ventricular hemodynamics and anatomy in systemic hypertension	American Journal of Cardiology	53	6	0	32	7	25	0	37.3	#NULL!	2	#NULL!	#NULL!	#NULL!	#NULL!	#NULL!	#NULL!	#NULL!	#NULL!	#NULL!	acebutolol										1	365	1	21.88	#NULL!	0	#NULL!	0	0	0	0	0	0	1	0	0	0
C. Croft, H. K. Gold, T. D. Hartwell, A. S. Jaffe, J. E. Muller, S. M. Mullin, C. Parker, E. R. Passamani and W. K. Poole	1984	Effect of propranolol on myocardial-infarct size in a randomized blinded multicenter trial	New England Journal of Medicine	311	4	0	269	72	197	0	54.7	#NULL!	2	8	#NULL!	#NULL!	#NULL!	#NULL!	#NULL!	#NULL!	#NULL!	#NULL!	propranolol	placebo									0	10	0	26.77	#NULL!	0	#NULL!	0	0	0	0	0	0	1	0	0	0
C. Mosley, D. T. O'Connor, A. Taylor, R. A. Slutsky and J. Cervenka	1984	Comparative effects of antihypertensive therapy with guanabenz and propranolol on renal vascular resistance and left ventricular mass	J Cardiovasc Pharmacol	#NULL!	#NULL!	1	26	0	26	3	48.18	#NULL!	2	#NULL!	#NULL!	#NULL!	#NULL!	#NULL!	#NULL!	#NULL!	#NULL!	#NULL!	Propanolol										0	49	1	0	#NULL!	0	#NULL!	0	0	0	0	0	0	1	0	0	0
C. Richard, J. L. Ricome and A. Rimailho	1984	Effects of captopril on pulmonary haemodynamics	European Journal of Clinical Pharmacology	27	1	0	12	#NULL!	#NULL!	4	67	#NULL!	0	#NULL!	#NULL!	#NULL!	#NULL!	#NULL!	#NULL!	#NULL!	#NULL!	#NULL!	Captopril										1	0.0416667	0	#NULL!	#NULL!	0	#NULL!	0	0	0	0	0	0	1	0	0	0
D. B. Rowlands, D. R. Glover and M. A. Young	1984	Once daily indapamide in the treatment of the elderly and young hypertensives	European Journal of Clinical Pharmacology	27	4	0	9	6	3	4	53.5	17.85	4	#NULL!	#NULL!	#NULL!	#NULL!	#NULL!	#NULL!	#NULL!	#NULL!	#NULL!	Indapamide										1	1	0	66.67	1	0	1	0	0	0	0	0	0	1	0	0	0
D. M. Anderson, G. L. Raff, T. A. Ports, B. H. Brundage, W. W. Parmley and K. Chatterjee	1984	Hypertrophic obstructive cardiomyopathy. Effects of acute and chronic verapamil treatment on left ventricular systolic and diastolic function	British Heart Journal	51	5	0	15	4	11	0	52	#NULL!	3	#NULL!	#NULL!	#NULL!	#NULL!	#NULL!	#NULL!	#NULL!	#NULL!	#NULL!	Verapamil										1	365	1	26.67	#NULL!	0	#NULL!	0	0	0	0	0	0	1	0	0	0
D. N. Sharpe, J. Murphy, R. Coxon and S. F. Hannan	1984	Enalapril in patients with chronic heart failure: A placebo-controlled, randomized, double-blind study	Circulation	70	2	0	36	4	32	0	60.5	8.88	0	8	#NULL!	#NULL!	#NULL!	#NULL!	#NULL!	#NULL!	#NULL!	#NULL!	Enalapril	Placebo									0	90	1	11.11	#NULL!	0	#NULL!	0	0	0	0	0	0	1	0	0	0
G. D. Gordon, T. A. Mabin, S. Isaacs, E. A. Lloyd, H. G. Eichler and L. H. Opie	1984	Hemodynamic effects of sublingual nifedipine in acute myocardial infarction	American Journal of Cardiology	53	9	0	52	16	36	0	53	9.1	3	#NULL!	#NULL!	#NULL!	#NULL!	#NULL!	#NULL!	#NULL!	#NULL!	#NULL!	Nifedipine										0	1	0	30.77	#NULL!	0	#NULL!	0	0	0	0	0	0	1	0	0	0
H. K. Gold, R. C. Leinbach and R. W. Harper	1984	Usefulness of intravenous propranolol in predicting left anterior descending blood flow during anterior myocardial infarction	American Journal of Cardiology	54	3	0	24	#NULL!	#NULL!	4	#NULL!	#NULL!	2	#NULL!	#NULL!	#NULL!	#NULL!	#NULL!	#NULL!	#NULL!	#NULL!	#NULL!	Propanolol										1	0.0208333	0	#NULL!	#NULL!	0	#NULL!	0	0	0	0	0	0	1	0	0	0
J. Charvat, J. Pavlovic and J. Fiserova	1984	Trimepranol, a Czechoslovak-made beta blocker, in the treatment of acute myocardial infarction	Acta Universitatis Carolinae Medica	30	42767	0	11	3	8	0	#NULL!	#NULL!	2	#NULL!	#NULL!	#NULL!	#NULL!	#NULL!	#NULL!	#NULL!	#NULL!	#NULL!	Trimepranol										1	0.0486111	0	27.27	#NULL!	0	#NULL!	0	0	0	0	0	0	1	0	0	0
J. G. F. Cleland, H. J. Dargie and G. P. Hodsman	1984	Captopril in heart failure. A double blind controlled trial	British Heart Journal	52	5	0	20	6	14	0	62	#NULL!	0	#NULL!	#NULL!	#NULL!	#NULL!	#NULL!	#NULL!	#NULL!	#NULL!	#NULL!	Captopril										0	90	1	30	#NULL!	0	#NULL!	0	0	0	0	0	0	1	0	0	0
J. Heikkila and M. S. Nieminen	1984	Effects of verapamil in patients with acute myocardial infarction: Hemodynamics and function of normal and ischemic left ventricular myocardium	American Heart Journal	107	2	0	20	4	16	0	53.05	11.9	3	#NULL!	#NULL!	#NULL!	#NULL!	#NULL!	#NULL!	#NULL!	#NULL!	#NULL!	Verapamil										0	7	0	20	#NULL!	0	#NULL!	0	0	0	0	0	0	1	0	0	0
J. Ribstein, D. de Treglode and A. Mimran	1984	Pressure dependence of renal hemodynamics and function during converting-enzyme inhibition in congestive heart failure	Contributions to nephrology	41	#NULL!	0	14	#NULL!	#NULL!	4	#NULL!	#NULL!	0	#NULL!	#NULL!	#NULL!	#NULL!	#NULL!	#NULL!	#NULL!	#NULL!	#NULL!	Captopril										1	0.0416667	0	#NULL!	#NULL!	0	#NULL!	0	0	0	0	0	0	1	0	0	0
J. Wikstrand, H. Herlitz and G. Berglund	1984	Acute and subacute haemodynamic effects of enalapril. Non-invasive studies of a new converting enzyme inhibitor for antihypertensive treatment	Scandinavian journal of urology and nephrology	#NULL!	#NULL!	0	13	#NULL!	#NULL!	4	57	8.3	0	#NULL!	#NULL!	#NULL!	#NULL!	#NULL!	#NULL!	#NULL!	#NULL!	#NULL!	Enalapril										1	45	1	#NULL!	#NULL!	0	#NULL!	0	0	0	0	0	0	1	0	0	0
L. A. Ferrara, G. De Simone and F. Pasanisi	1984	Left ventricular mass reduction during salt depletion in arterial hypertension	Hypertension	6	5	1	10	0	10	3	39.7	6.7	4	#NULL!	#NULL!	#NULL!	#NULL!	#NULL!	#NULL!	#NULL!	#NULL!	#NULL!	Chlorthalidone										0	90	1	0	1	0	1	0	0	0	0	0	0	1	0	0	0
L. A. Ferrara, G. De Simone and M. Mancini	1984	Changes in left ventricular mass during a double-blind study with chlorthalidone and slow-release nifedipine	European Journal of Clinical Pharmacology	27	5	0	40	#NULL!	#NULL!	4	#NULL!	#NULL!	3	#NULL!	#NULL!	#NULL!	#NULL!	#NULL!	#NULL!	#NULL!	#NULL!	#NULL!	Nifedipine										0	60	1	#NULL!	#NULL!	0	#NULL!	0	0	0	0	0	0	1	0	0	0
M. Bentivoglio, P. Verdecchia, M. Provvidenza and M. Motolese	1984	Left ventricular hypertrophy regression in hypertensive patients treated with metoprolol	International Journal of Clinical Pharmacology Therapy and Toxicology	22	7	1	8	0	8	3	37.4	9	2	#NULL!	#NULL!	#NULL!	#NULL!	#NULL!	#NULL!	#NULL!	#NULL!	#NULL!	Metoprolol										1	540	1	0	#NULL!	0	#NULL!	0	0	0	0	0	0	1	0	0	0
M. G. Nicholls, H. Ikram and E. A. Espiner	1984	Enalapril in heart failure	British Journal of Clinical Pharmacology	18	#NULL!	0	16	#NULL!	#NULL!	4	#NULL!	#NULL!	0	8	#NULL!	#NULL!	#NULL!	#NULL!	#NULL!	#NULL!	#NULL!	#NULL!	Enalapril	Placebo									0	90	1	#NULL!	#NULL!	0	#NULL!	0	0	0	0	0	0	1	0	0	0
M. J. VandenBurg, W. D. Cooper, M. L. Woollard, W. J. Currie and C. H. Bowker	1984	Reduced peripheral vascular symptoms in elderly patients treated with alpha-methyldopa - A comparison with propranolol	European Journal of Clinical Pharmacology	26	3	0	60	27	33	0	69.54	6.39	6	2	#NULL!	#NULL!	#NULL!	#NULL!	#NULL!	#NULL!	#NULL!	#NULL!	Methyldopa	Propanolol									0	70	1	45	#NULL!	0	#NULL!	0	0	0	0	0	0	1	0	0	0
M. Packer, N. Medina and M. Yushak	1984	Relation between serum sodium concentration and the hemodynamic and clinical responses to converting enzyme inhibition with captopril in severe heart failure	Journal of the American College of Cardiology	3	4	0	99	24	53	0	65	#NULL!	0	#NULL!	#NULL!	#NULL!	#NULL!	#NULL!	#NULL!	#NULL!	#NULL!	#NULL!	Captopril										1	60	1	24.24	#NULL!	0	#NULL!	0	0	0	0	0	0	1	0	0	0
M. Packer, N. Medina and M. Yushak	1984	Correction of dilutional hyponatremia in severe chronic heart failure by converting-enzyme inhibition	Annals of Internal Medicine	100	6	0	70	20	50	0	64	#NULL!	1	5	#NULL!	#NULL!	#NULL!	#NULL!	#NULL!	#NULL!	#NULL!	#NULL!	captopril	prazosin									1	56	1	28.57	#NULL!	0	#NULL!	0	0	0	0	0	0	1	0	0	0
M. Packer, N. Medina, M. Yushak and I. Wiener	1984	Detrimental effects of verapamil in patients with primary pulmonary hypertension	British Heart Journal	52	1	0	7	5	2	0	48	#NULL!	3	#NULL!	#NULL!	#NULL!	#NULL!	#NULL!	#NULL!	#NULL!	#NULL!	#NULL!	Verapamil										1	2	0	71.43	#NULL!	0	#NULL!	0	0	0	0	0	0	1	0	0	0
M. Renard, P. Jacobs and C. Melot	1984	Effect of labetalol on preload in acute myocardial infarction with systemic hypertension	Journal of Cardiovascular Pharmacology	6	1	1	18	1	17	1	57	#NULL!	2	#NULL!	#NULL!	#NULL!	#NULL!	#NULL!	#NULL!	#NULL!	#NULL!	#NULL!	Labetalol										1	0.0416667	0	5.56	#NULL!	0	#NULL!	0	0	0	0	0	0	1	0	0	0
M. Suwa, Y. Hirota and K. Kawamura	1984	Improvement in left ventricular diastolic function during intravenous and oral diltiazem therapy in patients with hypertrophic cardiomyopathy: An echocardiographic study	American Journal of Cardiology	54	8	1	10	2	8	1	45.26	12.02	3	2	#NULL!	#NULL!	#NULL!	#NULL!	#NULL!	#NULL!	#NULL!	#NULL!	Diltiazem	Propanolol									1	30	1	20	#NULL!	0	#NULL!	0	0	0	0	0	0	1	0	0	0
M. T. Olivari, T. B. Levine and J. N. Cohn	1984	Acute hemodynamic effects of nitrendipine in chronic congestive heart failure	Journal of Cardiovascular Pharmacology	6	#NULL!	0	8	2	6	0	47.6	18	3	#NULL!	#NULL!	#NULL!	#NULL!	#NULL!	#NULL!	#NULL!	#NULL!	#NULL!	Nitrendipine										1	0.0833333	0	25	#NULL!	0	#NULL!	0	0	0	0	0	0	1	0	0	0
N. S. Khurmi, M. J. Bowles, M. J. O'Hara, V. Bala Subramanian and E. B. Raftery	1984	Long-term efficacy of diltiazem assessed with multistage graded exercise tests in patients with chronic stable angina pectoris	American Journal of Cardiology	54	7	0	17	2	15	0	60.3	6.84	3	#NULL!	#NULL!	#NULL!	#NULL!	#NULL!	#NULL!	#NULL!	#NULL!	#NULL!	Diltiazem										0	365	1	11.76	#NULL!	0	#NULL!	0	0	0	0	0	0	1	0	0	0
O. B. Paulson, J. O. Jarden, J. Godtfredsen and S. Vorstrup	1984	Cerebral blood flow in patients with congestive heart failure treated with captopril	Am J Med	76	#NULL!	0	5	#NULL!	#NULL!	4	51	#NULL!	0	#NULL!	#NULL!	#NULL!	#NULL!	#NULL!	#NULL!	#NULL!	#NULL!	#NULL!	Captopril										1	0.125	0	#NULL!	#NULL!	0	#NULL!	0	0	0	0	0	0	1	0	0	0
P. A. Sirnes, K. Overskeid, T. R. Pedersen, J. Bathen, A. Drivenes, G. S. Froland, J. K. Kjekshus, K. Landmark, R. Rokseth and K. E. Sirnes	1984	Evolution of infarct size during the early use of nifedipine in patients with acute myocardial infarction: The Norwegian Nifedipine Multicenter Trial	Circulation	70	4	0	222	58	164	0	60.78	8.5	3	8	#NULL!	#NULL!	#NULL!	#NULL!	#NULL!	#NULL!	#NULL!	#NULL!	Nifedipine	Placebo									0	2	0	26.13	#NULL!	0	#NULL!	0	0	0	0	0	0	1	0	0	0
P. B. Kurnik, A. J. Tiefenbrunn and P. A. Ludbrook	1984	The dependence of the cardiac effects of nifedipine on the responses of the peripheral vascular system	Circulation	69	5	0	32	2	30	0	54.8	#NULL!	3	#NULL!	#NULL!	#NULL!	#NULL!	#NULL!	#NULL!	#NULL!	#NULL!	#NULL!	Nifedipine										0	0.0208333	0	6.25	#NULL!	0	#NULL!	0	0	0	0	0	0	1	0	0	0
P. J. Currie, M. J. Kelly, A. McKenzie, R. W. Harper, Y. L. Lim, J. Federman, S. T. Anderson and A. Pitt	1984	Oral beta-adrenergic blockade with metoprolol in chronic severe dilated cardiomyopathy	J Am Coll Cardiol	3	1	0	10	2	8	0	55	8.82	2	8	#NULL!	#NULL!	#NULL!	#NULL!	#NULL!	#NULL!	#NULL!	#NULL!	Metoprolol	Placebo									0	60	1	20	#NULL!	0	#NULL!	0	0	0	0	0	0	1	0	0	0
P. N. Mathur, S. O. Pugsley, A. C. Powles, M. P. McEwan and E. J. Campbell	1984	Effect of diuretics on cardiopulmonary performance in severe chronic airflow obstruction. A controlled clinical trial	Arch Intern Med	144	11	0	10	2	8	0	60.3	5.46	4	8	#NULL!	#NULL!	#NULL!	#NULL!	#NULL!	#NULL!	#NULL!	#NULL!	Hydrochloorthiazide	Placebo									0	120	1	20	1	0	1	0	0	0	0	0	0	1	0	0	0
T. Aarsland, L. Woie, D. Kremer and A. M. Abrahamsen	1984	Acute hemodynamic and hormonal effects of MK-521 in congestive heart failure	Scandinavian journal of urology and nephrology	#NULL!	#NULL!	0	6	1	5	0	62.6	#NULL!	0	#NULL!	#NULL!	#NULL!	#NULL!	#NULL!	#NULL!	#NULL!	#NULL!	#NULL!	lisinopril										1	4	0	16.67	#NULL!	0	#NULL!	0	0	0	0	0	0	1	0	0	0
T. Gundersen, K. Traetteberg and P. Ronnevik	1984	Changes in heart size during long-term timolol treatment after myocardial infarction	Acta Medica Scandinavica	215	1	0	361	87	274	0	61	#NULL!	2	8	#NULL!	#NULL!	#NULL!	#NULL!	#NULL!	#NULL!	#NULL!	#NULL!	timolol	placebo									1	517	1	24.1	#NULL!	0	#NULL!	0	0	0	0	0	0	1	0	0	0
U. Elkayam, L. Weber and V. M. Campese	1984	Renal hemodynamic effects of vasodilation with nifedipine and hydralazine in patients with heart failure	Journal of the American College of Cardiology	4	6	0	9	1	8	0	54	19	3	9	#NULL!	#NULL!	#NULL!	#NULL!	#NULL!	#NULL!	#NULL!	#NULL!	Nifedipine	Hydralazin									0	60	1	11.11	#NULL!	0	#NULL!	0	0	0	0	0	0	1	0	0	0
U. Kaul, J. C. Mohan and M. L. Bhatia	1984	Effects of labetalol on left ventricular mass and function in hypertension - An assessment by serial echocardiography	International Journal of Cardiology	5	4	0	10	7	3	0	43.6	9.8	2	#NULL!	#NULL!	#NULL!	#NULL!	#NULL!	#NULL!	#NULL!	#NULL!	#NULL!	Labetalol										1	90	1	70	#NULL!	0	#NULL!	0	0	0	0	0	0	1	0	0	0
W. D. Bussmann, W. Seher and M. Gruengras	1984	Reduction of creatine kinase and creatine kinase-MB indexes of infarct size by intravenous verapamil	American Journal of Cardiology	54	10	0	54	#NULL!	#NULL!	4	58.15	9.85	3	#NULL!	#NULL!	#NULL!	#NULL!	#NULL!	#NULL!	#NULL!	#NULL!	#NULL!	Verapamil										0	2	0	#NULL!	#NULL!	0	#NULL!	0	0	0	0	0	0	1	0	0	0
Y. Hashimoto, H. Tamaki, T. Hosaka and H. Maezawa	1984	The hemodynamics and hemodynamic effects of indenolol in mild hypertension	Japanese Heart Journal	25	6	1	16	0	16	3	39.8	10.7	2	#NULL!	#NULL!	#NULL!	#NULL!	#NULL!	#NULL!	#NULL!	#NULL!	#NULL!	Indenolol										1	7	0	0	#NULL!	0	#NULL!	0	0	0	0	0	0	1	0	0	0
Y. Nakashima, F. M. Fouad and R. C. Tarazi	1984	Regression of left ventricular hypertrophy from systemic hypertension by enalapril	American Journal of Cardiology	53	8	0	7	1	6	0	51.14	10.49	0	#NULL!	#NULL!	#NULL!	#NULL!	#NULL!	#NULL!	#NULL!	#NULL!	#NULL!	Enalapril										1	210	1	14.29	#NULL!	0	#NULL!	0	0	0	0	0	0	1	0	0	0
Y. Yui, T. Sakurai, H. Nakajima and C. Kawai	1984	Effect of prostacyclin and prazosin in the treatment of congestive heart failure; with special reference on the sympathetic nervous system	Japanese Circulation Journal	48	4	0	9	#NULL!	#NULL!	4	56	#NULL!	9	5	#NULL!	#NULL!	#NULL!	#NULL!	#NULL!	#NULL!	#NULL!	#NULL!	Prostaclycin	Prazosin									1	37	1	#NULL!	#NULL!	0	#NULL!	0	0	0	0	0	0	1	0	0	0
A. B. Miller, D. A. Conetta and T. A. Bass	1985	Sublingual nifedipine: Acute effects in severe chronic congestive heart failure secondary to idiopathic dilated cardiomyopathy	American Journal of Cardiology	55	11	0	9	3	6	0	48	#NULL!	3	#NULL!	#NULL!	#NULL!	#NULL!	#NULL!	#NULL!	#NULL!	#NULL!	#NULL!	Nifedipine										1	0.25	0	33.33	#NULL!	0	#NULL!	0	0	0	0	0	0	1	0	0	0
A. D. Timmis and D. E. Jewitt	1985	Studies with felodipine in congestive heart failure	Drugs	29	#NULL!	0	11	#NULL!	#NULL!	4	#NULL!	#NULL!	3	#NULL!	#NULL!	#NULL!	#NULL!	#NULL!	#NULL!	#NULL!	#NULL!	#NULL!	Felodipine										1	28	1	#NULL!	#NULL!	0	#NULL!	0	0	0	0	0	0	1	0	0	0
A. O. Molajo and D. H. Bennett	1985	Effect of xamoterol (ICI 118587), a new beta<inf>1</inf> adrenoceptor partial agonist, on resting haemodynamic variables and exercise tolerance in patients with left ventricular dysfunction	British Heart Journal	54	1	0	10	1	9	0	54	2.4	2	#NULL!	#NULL!	#NULL!	#NULL!	#NULL!	#NULL!	#NULL!	#NULL!	#NULL!	Xamoterol										1	0.5	0	10	#NULL!	0	#NULL!	0	0	0	0	0	0	1	0	0	0
Anonymous	1985	Metoprolol in acute myocardial infarction. Other clinical findings and tolerability. The MIAMI Trial Research Group	The American journal of cardiology	56	14	0	5778	#NULL!	#NULL!	4	#NULL!	#NULL!	2	8	#NULL!	#NULL!	#NULL!	#NULL!	#NULL!	#NULL!	#NULL!	#NULL!	metoprolol	placebo									1	15	1	#NULL!	#NULL!	0	#NULL!	0	0	0	0	0	0	1	0	0	0
B. P. McGrath, L. Arnolda and P. G. Matthews	1985	Controlled trial of enalapril in congestive cardiac failure	British Heart Journal	54	4	0	25	3	22	0	62	1	0	8	#NULL!	#NULL!	#NULL!	#NULL!	#NULL!	#NULL!	#NULL!	#NULL!	Enalapril	Placebo									0	90	1	12	#NULL!	0	#NULL!	0	0	0	0	0	0	1	0	0	0
B. Silke, G. Nelson, S. P. Verma, J. Clarke, G. Baliga and S. H. Taylor	1985	Circulatory effects of intravenous and oral acebutolol in acute myocardial infarction	Clinical pharmacology and therapeutics	38	3	1	6	0	6	3	45	#NULL!	2	#NULL!	#NULL!	#NULL!	#NULL!	#NULL!	#NULL!	#NULL!	#NULL!	#NULL!	Acebutolol										0	0.166667	0	0	#NULL!	0	#NULL!	0	0	0	0	0	0	1	0	0	0
B. Stanek, U. Bruckner and K. Silberbauer	1985	Plasma vasopressin as influenced by acute and chronic blockade of the renin-angiotensin system	Journal of Hypertension	3	#NULL!	0	31	#NULL!	#NULL!	4	#NULL!	#NULL!	0	#NULL!	#NULL!	#NULL!	#NULL!	#NULL!	#NULL!	#NULL!	#NULL!	#NULL!	Captopril										1	120	1	#NULL!	#NULL!	0	#NULL!	0	0	0	0	0	0	1	0	0	0
B. Trimarco, A. Cuocolo and G. Groothold	1985	Indenolol: A new antihypertensive agent: Efficacy, toxicity, and hemodynamic effects in a crossover double-blind study with metoprolol	Journal of Clinical Pharmacology	25	5	0	20	9	11	0	41.5	2.4	2	2	#NULL!	#NULL!	#NULL!	#NULL!	#NULL!	#NULL!	#NULL!	#NULL!	Idenolol	Metoprolol									0	60	1	45	#NULL!	0	#NULL!	0	0	0	0	0	0	1	0	0	0
C. Bourmayan, A. Razavi and C. Fournier	1985	Effect of propranolol on left ventricular relaxation in hypertrophic cardiomyopathy: An echographic study	American Heart Journal	109	6	0	40	10	30	0	44	#NULL!	2	#NULL!	#NULL!	#NULL!	#NULL!	#NULL!	#NULL!	#NULL!	#NULL!	#NULL!	Propanolol										1	#NULL!	1	25	#NULL!	0	#NULL!	0	0	0	0	0	0	1	0	0	0
C. S. Liang, B. Coplin and K. Wellington	1985	Comparison of antianginal efficacy of nifedipine and isosorbide dinitrate in chronic stable angina: A long-term, randomized, double-blind, crossover study	American Journal of Cardiology	55	12	0	34	10	24	0	57	1	3	9	#NULL!	#NULL!	#NULL!	#NULL!	#NULL!	#NULL!	#NULL!	#NULL!	Nifedipine	Isosorbide dinitrate									0	42	1	29.41	#NULL!	0	#NULL!	0	0	0	0	0	0	1	0	0	0
C. S. Maskin, S. Ocken, B. Chadwick and T. H. LeJemtel	1985	Comparative systemic and renal effects of dopamine and angiotensin-converting enzyme inhibition with enalaprilat in patients with heart failure	Circulation	72	4	0	9	1	8	0	59	#NULL!	0	9	#NULL!	#NULL!	#NULL!	#NULL!	#NULL!	#NULL!	#NULL!	#NULL!	Dopamine	Enalaprilat									1	0.0833333	0	11.11	#NULL!	0	#NULL!	0	0	0	0	0	0	1	0	0	0
D. A. Owensby and M. F. O'Rourke	1985	Failure of intravenous pindolol to reduce the hemodynamic determinants of myocardial oxygen demand or enzymatically determined infarct size in acute myocardial infarction	Australian and New Zealand Journal of Medicine	15	6	0	100	#NULL!	#NULL!	4	#NULL!	#NULL!	2	#NULL!	#NULL!	#NULL!	#NULL!	#NULL!	#NULL!	#NULL!	#NULL!	#NULL!	Pindolol										0	3	0	#NULL!	#NULL!	0	#NULL!	0	0	0	0	0	0	1	0	0	0
D. L. Kuchar and M. F. O'Rourke	1985	High dose furosemide in refractory cardiac failure	European Heart Journal	6	11	0	24	2	22	0	58	14	4	#NULL!	#NULL!	#NULL!	#NULL!	#NULL!	#NULL!	#NULL!	#NULL!	#NULL!	Furosemide										1	180	1	8.33	1	0	1	0	0	0	0	0	0	1	0	0	0
F. Pupita, R. Ansuini, M. Belogi, G. Pupita and S. Gaggi	1985	Controlled trial on three beta-blockers: antihypertensive efficacy and effect on the hypertensive heart disease	Int J Clin Pharmacol Res	5	6	0	66	43	23	0	48	#NULL!	2	2	2	#NULL!	#NULL!	#NULL!	#NULL!	#NULL!	#NULL!	#NULL!	Atenolol	Nadolol	Oxprenolol								0	180	1	65.15	#NULL!	0	#NULL!	0	0	0	0	0	0	1	0	0	0
G. Greenberg	1985	MRC trial of treatment of mild hypertension: Principal results	British Medical Journal	291	6488	0	17354	8306	9048	4	51	8	4	2	8	#NULL!	#NULL!	#NULL!	#NULL!	#NULL!	#NULL!	#NULL!	bendrofluazide	propranolol	placebo								0	1825	1	47.86	1	0	1	0	0	0	0	0	0	1	0	0	0
G. I. Russell, J. E. F. Pohl and J. Baldwin	1985	Treatment of essential hypertension: Changes in blood pressure echocardiography and electrocardiography on three therapeutic regimes	European Journal of Clinical Pharmacology	28	2	0	49	#NULL!	#NULL!	4	48.44	4.18	2	9	6	#NULL!	#NULL!	#NULL!	#NULL!	#NULL!	#NULL!	#NULL!	Atenolol	Atenolol/Hydralazine	Methyldopa								0	365	1	#NULL!	#NULL!	0	#NULL!	0	0	0	0	0	0	1	0	0	0
H. D. White, J. F. Polak and J. Wynne	1985	Addition of nifedipine to maximal nitrate and beta-adrenoreceptor blocker therapy in coronary artery disease	American Journal of Cardiology	55	11	0	14	2	12	0	61	#NULL!	3	#NULL!	#NULL!	#NULL!	#NULL!	#NULL!	#NULL!	#NULL!	#NULL!	#NULL!	Nifedipine										1	40	1	14.29	#NULL!	0	#NULL!	0	0	0	0	0	0	1	0	0	0
H. Emanuelsson, A. Hjalmarson, S. Holmberg and F. Waagstein	1985	Acute haemodynamic effects of felodipine in congestive heart failure	European Journal of Clinical Pharmacology	28	5	0	10	2	8	0	#NULL!	#NULL!	3	#NULL!	#NULL!	#NULL!	#NULL!	#NULL!	#NULL!	#NULL!	#NULL!	#NULL!	felodipine										1	0.2	0	20	#NULL!	0	#NULL!	0	0	0	0	0	0	1	0	0	0
H. G. Eichler, T. A. Mabin and P. J. Commerford	1985	Tiapamil, a new calcium antagonist: hemodynamic effects in patients with acute myocardial infarction	Circulation	71	4	0	30	6	24	0	53.4	7.8	3	#NULL!	#NULL!	#NULL!	#NULL!	#NULL!	#NULL!	#NULL!	#NULL!	#NULL!	Tiapamil										0	3	0	20	#NULL!	0	#NULL!	0	0	0	0	0	0	1	0	0	0
H. J. Dargie and H. McAlpine	1985	Severe hypotension after first dose of enalapril in heart failure	British Medical Journal	291	6505	0	26	#NULL!	#NULL!	4	59	4	0	#NULL!	#NULL!	#NULL!	#NULL!	#NULL!	#NULL!	#NULL!	#NULL!	#NULL!	Enalapril										3	0.25	0	#NULL!	#NULL!	0	#NULL!	0	0	0	0	0	0	1	0	0	0
H. O. Ventura, E. D. Frohlich and F. H. Messerli	1985	Cardiovascular effects and regional blood flow distribution associated with angiotensin converting enzyme inhibition (captopril) in essential hypertension	American Journal of Cardiology	55	8	0	12	5	7	0	51	#NULL!	0	#NULL!	#NULL!	#NULL!	#NULL!	#NULL!	#NULL!	#NULL!	#NULL!	#NULL!	Captopril										1	90	1	41.67	#NULL!	0	#NULL!	0	0	0	0	0	0	1	0	0	0
H. Saarimaa and T. Ojasalo	1985	Comparison of the efficacy of furosemide with two furosemide-triamterene combinations in the treatment of cardiac insufficiency	Journal of International Medical Research	13	4	0	9	7	2	0	77.11	9.06	4	#NULL!	#NULL!	#NULL!	#NULL!	#NULL!	#NULL!	#NULL!	#NULL!	#NULL!	Furosemide										0	90	1	77.78	1	0	1	0	0	0	0	0	0	1	0	0	0
I. Kobrin, C. Amodeo, H. O. Ventura, F. H. Messerli and E. D. Frohlich	1985	Immediate hemodynamic effects of urapidil in patients with essential hypertension	Am J Cardiol	55	6	0	10	3	7	0	49	2	5	#NULL!	#NULL!	#NULL!	#NULL!	#NULL!	#NULL!	#NULL!	#NULL!	#NULL!	Urapidil										1	0.0833333	0	30	#NULL!	0	#NULL!	0	0	0	0	0	0	1	0	0	0
J. A. Franciosa, M. M. Wilen and R. A. Jordan	1985	Effects of enalapril, a new angiotensin-converting enzyme inhibitor, in a controlled trial in heart failure	Journal of the American College of Cardiology	5	1	0	17	#NULL!	#NULL!	4	56.3	12.1	0	#NULL!	#NULL!	#NULL!	#NULL!	#NULL!	#NULL!	#NULL!	#NULL!	#NULL!	Enalapril										0	120	1	#NULL!	#NULL!	0	#NULL!	0	0	0	0	0	0	1	0	0	0
J. Allen and D. Allin	1985	Efficacy and safety of esmolol vs propranolol in the treatment of supraventricular tachyarrhythmias: a multicenter double-blind clinical trial	American Heart Journal	110	5	0	237	88	149	0	64.2	10.81	2	2	#NULL!	#NULL!	#NULL!	#NULL!	#NULL!	#NULL!	#NULL!	#NULL!	Esmolol	Propanolol									0	0.166667	0	37.13	#NULL!	0	#NULL!	0	0	0	0	0	0	1	0	0	0
J. B. Schwartz, A. Taylor and D. Abernethy	1985	Pharmacokinetics and pharmacodynamics of enalapril in patients with congestive heart failure and patients with hypertension	Journal of Cardiovascular Pharmacology	7	4	0	8	4	4	0	52.98	9.99	0	#NULL!	#NULL!	#NULL!	#NULL!	#NULL!	#NULL!	#NULL!	#NULL!	#NULL!	Enalapril										1	0.291667	0	50	#NULL!	0	#NULL!	0	0	0	0	0	0	1	0	0	0
J. Bayliss, M. S. Norell and R. Canepa-Anson	1985	Clinical importance of the renin-angiotensin system in chronic heart failure: Double blind comparison of captopril and prazosin	British Medical Journal	290	6485	0	19	1	18	0	62	#NULL!	3	5	#NULL!	#NULL!	#NULL!	#NULL!	#NULL!	#NULL!	#NULL!	#NULL!	Captopril	Prazosine									0	30	1	5.26	#NULL!	0	#NULL!	0	0	0	0	0	0	1	0	0	0
J. G. Cleland, H. J. Dargie, S. G. Ball, G. Gillen, G. P. Hodsman, J. J. Morton, B. W. East, I. Robertson, I. Ford and J. I. Robertson	1985	Effects of enalapril in heart failure: a double blind study of effects on exercise performance, renal function, hormones, and metabolic state	Br Heart J	54	3	0	20	#NULL!	#NULL!	4	#NULL!	#NULL!	0	8	#NULL!	#NULL!	#NULL!	#NULL!	#NULL!	#NULL!	#NULL!	#NULL!	Enalapril	Placebo									0	1	0	#NULL!	#NULL!	0	#NULL!	0	0	0	0	0	0	1	0	0	0
J. H. Ren, D. V. Unverferth, R. D. Magorien and C. V. Leier	1985	Postural influences on the hemodynamic responses to vasodilating drugs in congestive heart failure	Archives of Internal Medicine	145	4	0	58	12	46	0	54	#NULL!	9	3	9	#NULL!	#NULL!	#NULL!	#NULL!	#NULL!	#NULL!	#NULL!	Isosorbide dinitraat	Nifedipine	Clonidine								1	0.0833333	0	20.69	#NULL!	0	#NULL!	0	0	0	0	0	0	1	0	0	0
J. L. Anderson, J. R. Lutz, E. M. Gilbert, S. G. Sorensen, F. G. Yanowitz, R. L. Menlove and M. Bartholomew	1985	A randomized trial of low-dose beta-blockade therapy for idiopathic dilated cardiomyopathy	Am J Cardiol	55	4	0	50	17	33	0	50	12	2	#NULL!	#NULL!	#NULL!	#NULL!	#NULL!	#NULL!	#NULL!	#NULL!	#NULL!	Metoprolol										0	960	1	34	#NULL!	0	#NULL!	0	0	0	0	0	0	1	0	0	0
J. R. Wilson, N. Ferraro and D. H. Wiener	1985	Effect of the sympathetic nervous system on limb circulation and metabolism during exercise in patients with heart failure	Circulation	72	1	1	17	0	17	3	56	10	5	5	#NULL!	#NULL!	#NULL!	#NULL!	#NULL!	#NULL!	#NULL!	#NULL!	Prazosin	Phentolamine									1	0.125	0	0	#NULL!	0	#NULL!	0	0	0	0	0	0	1	0	0	0
J. S. Schroeder, L. Beier-Scott, R. Ginsburg, M. R. Bristow and B. J. McAuley	1985	Efficacy of diltiazem for medically refractory stable angina: long-term follow-up	Clin Cardiol	8	9	0	31	13	18	0	61.03	8.75	3	#NULL!	#NULL!	#NULL!	#NULL!	#NULL!	#NULL!	#NULL!	#NULL!	#NULL!	Dilitiazem										1	1410	1	41.94	#NULL!	0	#NULL!	0	0	0	0	0	0	1	0	0	0
J. Wahl, P. Turlapaty and B. N. Singh	1985	Comparison of acebutolol and propranolol in essential hypertension	American Heart Journal	109	2	0	310	109	201	0	48.67	#NULL!	2	2	#NULL!	#NULL!	#NULL!	#NULL!	#NULL!	#NULL!	#NULL!	#NULL!	Acebutolol	Propanolol									0	180	1	35.16	#NULL!	0	#NULL!	0	0	0	0	0	0	1	0	0	0
K. Abe	1985	Clinical effects of low-dose captopril plus a thiazide diuretic on mild to moderate essential hypertension: A multicenter double-blind comparison with propranolol	Journal of Cardiovascular Pharmacology	7	#NULL!	0	270	120	150	0	53.61	#NULL!	0	2	#NULL!	#NULL!	#NULL!	#NULL!	#NULL!	#NULL!	#NULL!	#NULL!	Captopril	Propanolol									0	112	1	44.44	#NULL!	0	#NULL!	0	0	0	0	0	0	1	0	0	0
L. A. Ferrara, M. L. Fasano and G. De Simone	1985	Antihypertensive and cardiovascular effects of nitrendipine: A controlled study vs. placebo	Clinical Pharmacology and Therapeutics	38	4	0	30	10	20	0	47.33	8.28	3	8	#NULL!	#NULL!	#NULL!	#NULL!	#NULL!	#NULL!	#NULL!	#NULL!	Nitrendipine	Placebo									0	60	1	33.33	#NULL!	0	#NULL!	0	0	0	0	0	0	1	0	0	0
M. A. Creager, B. M. Massie and D. P. Faxon	1985	Acute and long-term effects of enalapril on the cardiovascular response to exercise and exercise tolerance in patients with congestive heart failure	Journal of the American College of Cardiology	6	1	1	23	0	23	3	57	11	0	8	#NULL!	#NULL!	#NULL!	#NULL!	#NULL!	#NULL!	#NULL!	#NULL!	Enalapril	Placebo									0	90	1	0	#NULL!	0	#NULL!	0	0	0	0	0	0	1	0	0	0
M. A. Creager, D. P. Faxon and S. M. Rockwell	1985	The contribution of the renin-angiotensin system to limb vasoregulation in patients with heart failure: Observations during orthostasis and alpha-adrenergic blockade	Clinical Science	68	6	0	13	3	10	0	58	3	0	#NULL!	#NULL!	#NULL!	#NULL!	#NULL!	#NULL!	#NULL!	#NULL!	#NULL!	Captopril										1	0.0416667	0	23.08	#NULL!	0	#NULL!	0	0	0	0	0	0	1	0	0	0
M. A. Creager, D. P. Faxon, D. A. Weiner and T. J. Ryan	1985	Haemodynamic and neurohumoral response to exercise in patients with congestive heart failure treated with captopril	British Heart Journal	53	4	0	12	1	11	0	59	11	0	#NULL!	#NULL!	#NULL!	#NULL!	#NULL!	#NULL!	#NULL!	#NULL!	#NULL!	Captopril										1	0.03125	0	8.33	#NULL!	0	#NULL!	0	0	0	0	0	0	1	0	0	0
M. A. Frais, B. Silke and R. C. Ahuja	1985	Cardioselective beta-blockade with atenolol and acebutolol following acute myocardial infarction: A multiple-dose haemodynamic comparison	Journal of Cardiovascular Pharmacology	7	1	1	8	0	8	3	#NULL!	#NULL!	2	2	#NULL!	#NULL!	#NULL!	#NULL!	#NULL!	#NULL!	#NULL!	#NULL!	Atenolol	Acebutolol									0	0.375	0	0	#NULL!	0	#NULL!	0	0	0	0	0	0	1	0	0	0
M. Packer, W. H. Lee, N. Medina and M. Yushak	1985	Hemodynamic and clinical significance of the pulmonary vascular response to long-term captopril therapy in patients with severe chronic heart failure	Journal of the American College of Cardiology	6	3	0	75	20	55	0	63.6	24.77	0	#NULL!	#NULL!	#NULL!	#NULL!	#NULL!	#NULL!	#NULL!	#NULL!	#NULL!	Captopril										1	90	1	26.67	#NULL!	0	#NULL!	0	0	0	0	0	0	1	0	0	0
M. W. Webster, M. A. Fitzpatrick, E. J. Hamilton, M. G. Nicholls, H. Ikram, E. A. Espiner and J. E. Wells	1985	Effects of enalapril on clinical status, biochemistry, exercise performance and haemodynamics in heart failure	Drugs	#NULL!	#NULL!	0	20	3	17	0	#NULL!	#NULL!	0	#NULL!	#NULL!	#NULL!	#NULL!	#NULL!	#NULL!	#NULL!	#NULL!	#NULL!	Enalapril										0	90	1	15	#NULL!	0	#NULL!	0	0	0	0	0	0	1	0	0	0
P. C. Kirlin, S. Das and B. Pitt	1985	Chronic alpha-adrenoceptor blockade with trimazosin in congestive heart failure	International Journal of Cardiology	8	1	0	17	#NULL!	#NULL!	4	50	9.8	5	8	#NULL!	#NULL!	#NULL!	#NULL!	#NULL!	#NULL!	#NULL!	#NULL!	Trimazosine	Placebo									0	180	1	#NULL!	#NULL!	0	#NULL!	0	0	0	0	0	0	1	0	0	0
P. R. Pental, R. W. Asinger and N. L. Benowitz	1985	Propranolol antagonism of phenylpropanolamine-induced hypertension	Clinical Pharmacology and Therapeutics	37	5	0	6	3	3	0	#NULL!	#NULL!	2	8	#NULL!	#NULL!	#NULL!	#NULL!	#NULL!	#NULL!	#NULL!	#NULL!	Propanolol	Placebo									0	0.166667	0	50	#NULL!	0	#NULL!	0	0	0	0	0	0	1	0	0	0
R. D. Magorien, J. B. Hermiller, D. V. Unverferth and C. V. Leier	1985	Regional hemodynamic effects of clonidine in congestive heart failure	Journal of Cardiovascular Pharmacology	7	1	0	10	2	8	0	47	#NULL!	9	#NULL!	#NULL!	#NULL!	#NULL!	#NULL!	#NULL!	#NULL!	#NULL!	#NULL!	Clonidine										1	0.25	0	20	#NULL!	0	#NULL!	0	0	0	0	0	0	1	0	0	0
R. S. Kohli, N. S. Khurmi, M. M. Kardash, L. O. Hughes, A. Lahiri and E. B. Raftery	1985	Efficacy of once daily bisoprolol in stable angina pectoris: an objective comparison with atenolol and long term follow-up	Eur Heart J	6	10	0	20	3	17	0	61.2	#NULL!	2	2	#NULL!	#NULL!	#NULL!	#NULL!	#NULL!	#NULL!	#NULL!	#NULL!	Bisoprolol	Atenolol									0	90	1	15	#NULL!	0	#NULL!	0	0	0	0	0	0	1	0	0	0
S. Betocchi, I. R. O. Cannon and R. M. Watson	1985	Effects of sublingual nifedipine on hemodynamics and systolic and diastolic function in patients with hypertrophic cardiomyopathy	Circulation	72	5	0	36	16	20	0	46	#NULL!	3	#NULL!	#NULL!	#NULL!	#NULL!	#NULL!	#NULL!	#NULL!	#NULL!	#NULL!	Nifedipine										1	0.0208333	0	44.44	#NULL!	0	#NULL!	0	0	0	0	0	0	1	0	0	0
S. G. Chrysant, S. Gollub and M. I. Dunn	1985	Hemodynamic and metabolic effects of enalapril in patients with heart failure	Clinical Cardiology	8	11	1	14	0	14	3	61	4.51	0	8	#NULL!	#NULL!	#NULL!	#NULL!	#NULL!	#NULL!	#NULL!	#NULL!	Enalapril	Placebo									0	90	1	0	#NULL!	0	#NULL!	0	0	0	0	0	0	1	0	0	0
S. H. Kubo, R. J. Cody and J. H. Laragh	1985	Immediate converting-enzyme inhibition with intravenous enalapril in chronic congestive heart failure	American Journal of Cardiology	55	1	0	9	2	7	0	58	#NULL!	0	#NULL!	#NULL!	#NULL!	#NULL!	#NULL!	#NULL!	#NULL!	#NULL!	#NULL!	Enalapril										1	0.0625	0	22.22	#NULL!	0	#NULL!	0	0	0	0	0	0	1	0	0	0
S. H. Kubo, S. C. Fox, X. E. Prida and R. J. Cody	1985	Combined hemodynamic effects of nifedipine and nitroglycerin in congestive heart failure	American Heart Journal	110	5	1	7	0	7	3	60	#NULL!	3	9	#NULL!	#NULL!	#NULL!	#NULL!	#NULL!	#NULL!	#NULL!	#NULL!	Nifedipine	Nitroglycerin									1	0.0833333	0	0	#NULL!	0	#NULL!	0	0	0	0	0	0	1	0	0	0
S. K. Pehrsson	1985	Multicentre comparison between slow-release furosemide and bendroflumethiazide in congestive heart failure	European Journal of Clinical Pharmacology	28	3	0	86	35	51	0	64.32	7.34	4	4	#NULL!	#NULL!	#NULL!	#NULL!	#NULL!	#NULL!	#NULL!	#NULL!	Furosemide	Bendroflumethiazide									0	90	1	40.7	1	0	1	0	0	0	0	0	0	1	0	0	0
S. Kubo, A. Nishioka and H. Nishimura	1985	Effects of converting-enzyme inhibition on cardiorenal hemodynamics in patients with chronic congestive heart failure	Journal of Cardiovascular Pharmacology	7	4	0	16	2	14	0	50.44	12.45	0	#NULL!	#NULL!	#NULL!	#NULL!	#NULL!	#NULL!	#NULL!	#NULL!	#NULL!	Captopril										1	0.125	0	12.5	#NULL!	0	#NULL!	0	0	0	0	0	0	1	0	0	0
T. R. D. Shaw, F. M. Duncan and B. C. Williams	1985	Plasma free captopril concentrations during short and long term treatment with oral captopril for heart failure	British Heart Journal	54	2	0	20	#NULL!	#NULL!	4	62.4	#NULL!	0	#NULL!	#NULL!	#NULL!	#NULL!	#NULL!	#NULL!	#NULL!	#NULL!	#NULL!	Captopril										1	60	1	#NULL!	#NULL!	0	#NULL!	0	0	0	0	0	0	1	0	0	0
U. Elkayam, L. Weber, C. McKay and S. Rahimtoola	1985	Spectrum of acute hemodynamic effects of nifedipine in severe congestive heart failure	American Journal of Cardiology	56	8	0	31	8	23	0	58	16	3	#NULL!	#NULL!	#NULL!	#NULL!	#NULL!	#NULL!	#NULL!	#NULL!	#NULL!	Nifedipine										1	0.0833333	0	25.81	#NULL!	0	#NULL!	0	0	0	0	0	0	1	0	0	0
V. A. Gebhardt and G. Wisenberg	1985	The role of beta blockade, with and without intrinsic sympathomimetic activity, in preserving compromised left ventricular function in patients with ischemic heart disease	American Heart Journal	109	#NULL!	0	16	1	16	0	53	#NULL!	2	2	#NULL!	#NULL!	#NULL!	#NULL!	#NULL!	#NULL!	#NULL!	#NULL!	Pindolol	Propanolol									1	4	0	6.25	#NULL!	0	#NULL!	0	0	0	0	0	0	1	0	0	0
W. A. Littler	1985	Use of nifedipine as monotherapy in the management of hypertension	Am J Med	79	#NULL!	1	26	6	20	0	39.65	10.61	3	2	4	#NULL!	#NULL!	#NULL!	#NULL!	#NULL!	#NULL!	#NULL!	Nifedipine	Timolol	Indapamide								0	112	1	23.08	1	0	1	0	0	0	0	0	0	1	0	0	0
W. E. Strauss and A. F. Parisi	1985	Superiority of combined diltiazem and propranolol therapy for angina pectoris	Circulation	71	5	0	24	1	23	0	60	#NULL!	3	2	#NULL!	#NULL!	#NULL!	#NULL!	#NULL!	#NULL!	#NULL!	#NULL!	Dilitiazem	Propanolol									0	90	1	4.17	#NULL!	0	#NULL!	0	0	0	0	0	0	1	0	0	0
W. S. Colucci and B. H. Lorell	1985	Inotropic, vascular and neuroendocrine effects of nifedipine in heart failure: Comparison with nitroprusside	Journal of the American College of Cardiology	5	3	0	9	2	7	0	#NULL!	#NULL!	9	3	#NULL!	#NULL!	#NULL!	#NULL!	#NULL!	#NULL!	#NULL!	#NULL!	Nitroprusside	Nifedipine									1	0.0208333	0	22.22	#NULL!	0	#NULL!	0	0	0	0	0	0	1	0	0	0
Y. Nakamura, T. Ikeda and S. Takata	1985	Effects of nifedipine on forearm vascular resistance and venous capacitance in normal subjects and in patients with congestive heart failure	International Journal of Cardiology	9	1	1	15	2	13	1	48.47	#NULL!	3	#NULL!	#NULL!	#NULL!	#NULL!	#NULL!	#NULL!	#NULL!	#NULL!	#NULL!	Nifedipine										1	0.021	0	13.33	#NULL!	0	#NULL!	0	0	0	0	0	0	1	0	0	0
A. Boccanelli, E. Zachara and S. M. Liberatore	1986	Addition of captopril versus increasing diuretics in moderate but deteriorating heart failure: A double-blind comparative trial	Postgraduate Medical Journal	62	#NULL!	0	15	7	8	0	56.76	#NULL!	4	0	#NULL!	#NULL!	#NULL!	#NULL!	#NULL!	#NULL!	#NULL!	#NULL!	Furosemide	Captopril									0	90	1	46.67	1	0	1	0	0	0	0	0	0	1	0	0	0
A. C. Tweddel and I. Hutton	1986	Felodipine in ventricular dysfunction	European Heart Journal	7	1	0	14	2	12	0	51	6.14	3	#NULL!	#NULL!	#NULL!	#NULL!	#NULL!	#NULL!	#NULL!	#NULL!	#NULL!	Felodipine										1	0.03125	0	14.29	#NULL!	0	#NULL!	0	0	0	0	0	0	1	0	0	0
A. J. Funke Kupper, H. Fintelman and M. C. Huige	1986	Cross-over comparison of the fixed combination of hydrochlorothiazide and triamterene and the free combination of furosemide and triamterene in the maintenance treatment of congestive heart failure	European Journal of Clinical Pharmacology	30	3	0	30	7	23	0	64.53	#NULL!	7	7	#NULL!	#NULL!	#NULL!	#NULL!	#NULL!	#NULL!	#NULL!	#NULL!	Hydrochloorthiazide/triamterene	Furosemide	triamterene								0	120	1	23.33	#NULL!	0	#NULL!	0	0	0	0	0	0	1	0	0	0
A. Lahiri, C. W. Robinson and R. S. Kohli	1986	Acute and chronic effects of nicardipine on systolic and diastolic left ventricular performance in patients with heart failure: A pilot study	Clinical Cardiology	9	6	1	10	0	10	3	63	#NULL!	3	#NULL!	#NULL!	#NULL!	#NULL!	#NULL!	#NULL!	#NULL!	#NULL!	#NULL!	Nicaridpine										1	30	1	0	#NULL!	0	#NULL!	0	0	0	0	0	0	1	0	0	0
A. Roth, E. Harrison and G. Mitani	1986	Efficacy and safety of medium- and high-dose diltiazem alone and in combination with digoxin for control of heart-rate at rest and during exercise in patients with chronic atrial fibrillation	Circulation	73	2	0	12	9	3	0	48	7	7	3	#NULL!	#NULL!	#NULL!	#NULL!	#NULL!	#NULL!	#NULL!	#NULL!	Digoxin/diltiazem	Diltiazem									1	40	1	75	#NULL!	0	#NULL!	0	0	0	0	0	0	1	0	0	0
A. Strano, S. Novo and R. Modica	1986	Hemodynamic effects of acute administration of slow-release nifedipine in elderly patients with systolic hypertension	American Journal of Nephrology	6	#NULL!	0	10	4	6	0	73.7	5.6	3	#NULL!	#NULL!	#NULL!	#NULL!	#NULL!	#NULL!	#NULL!	#NULL!	#NULL!	Nifedipine										1	0.125	0	40	#NULL!	0	#NULL!	0	0	0	0	0	0	1	0	0	0
A. Westheim, A. Koss and E. Sivertssen	1986	Hemodynamic effects at rest and during exercise in long-term treatment with prazosin in chronic congestive heart failure	Acta Medica Scandinavica	219	5	0	10	1	9	0	62	#NULL!	5	#NULL!	#NULL!	#NULL!	#NULL!	#NULL!	#NULL!	#NULL!	#NULL!	#NULL!	Prazosin										0	30	1	10	#NULL!	0	#NULL!	0	0	0	0	0	0	1	0	0	0
B. P. McGrath and L. F. Arnolda	1986	Enalapril reduces the catecholamine response to exercise in patients with heart failure	European Journal of Clinical Pharmacology	30	4	0	18	3	16	0	62.11	3.03	0	8	#NULL!	#NULL!	#NULL!	#NULL!	#NULL!	#NULL!	#NULL!	#NULL!	Placebo	Enalapril									0	30	1	16.67	#NULL!	0	#NULL!	0	0	0	0	0	0	1	0	0	0
B. Silke, G. I. C. Nelson and S. P. Verma	1986	Haemodynamic dose-response effects of intravenous indoramin in acute heart failure complicating myocardial infarction	Journal of Cardiovascular Pharmacology	8	#NULL!	0	12	1	11	0	60	1	5	#NULL!	#NULL!	#NULL!	#NULL!	#NULL!	#NULL!	#NULL!	#NULL!	#NULL!	indoramin										1	0.04	0	8.33	#NULL!	0	#NULL!	0	0	0	0	0	0	1	0	0	0
B. Silke, M. A. Frais and S. P. Verma	1986	Differences in haemodynamic response to beta-blocking drugs between stable coronary artery disease and acute myocardial infarction	European Journal of Clinical Pharmacology	29	6	1	32	0	32	3	52.75	6.98	2	2	#NULL!	#NULL!	#NULL!	#NULL!	#NULL!	#NULL!	#NULL!	#NULL!	Propanolol	Pindolol									0	0.5	0	0	#NULL!	0	#NULL!	0	0	0	0	0	0	1	0	0	0
C. Alicandri, R. Fariello and E. Boni	1986	Comparison of captopril and digoxin in mild to moderate heart failure	Postgraduate Medical Journal	62	#NULL!	0	16	#NULL!	#NULL!	4	61	#NULL!	0	9	#NULL!	#NULL!	#NULL!	#NULL!	#NULL!	#NULL!	#NULL!	#NULL!	Captopril	Digoxine									0	30	1	#NULL!	#NULL!	0	#NULL!	0	0	0	0	0	0	1	0	0	0
C. V. Leier, P. Huss and D. Parrish	1986	Preliminary observations of chronic indoramin therapy in congestive heart failure	Journal of Cardiovascular Pharmacology	8	#NULL!	0	21	9	11	0	56.9	8.39	5	8	#NULL!	#NULL!	#NULL!	#NULL!	#NULL!	#NULL!	#NULL!	#NULL!	Indoramin	Placebo									0	60	1	42.86	#NULL!	0	#NULL!	0	0	0	0	0	0	1	0	0	0
D. G. Bichet, C. Kortas and B. Mettauer	1986	Modulation of plasma and platelet vasopressin by cardiac function in patients with heart failure	Kidney International	29	6	0	25	6	19	0	63.1	1.7	0	5	#NULL!	#NULL!	#NULL!	#NULL!	#NULL!	#NULL!	#NULL!	#NULL!	Captopril	Prazosin									0	0.208333	0	24	#NULL!	0	#NULL!	0	0	0	0	0	0	1	0	0	0
D. P. Murray, R. G. Murray and W. A. Littler	1986	The effects of metoprolol given early in acute myocardial infarction on ventricular arrhythmias	European Heart Journal	7	3	0	126	24	102	0	58	8.1	2	8	#NULL!	#NULL!	#NULL!	#NULL!	#NULL!	#NULL!	#NULL!	#NULL!	metoprolol	placebo									0	15	1	19.05	#NULL!	0	#NULL!	0	0	0	0	0	0	1	0	0	0
E. Kassis, O. Amtorp and K. Skagen	1986	Sympathetic reflex control of subcutaneous blood flow in patients with congestive heart failure	Clinical Science	70	5	0	9	1	8	0	52	2	2	8	#NULL!	#NULL!	#NULL!	#NULL!	#NULL!	#NULL!	#NULL!	#NULL!	Propanolol	Placebo									1	0.00694444	0	11.11	#NULL!	0	#NULL!	0	0	0	0	0	0	1	0	0	0
E. P. Kromer, G. A. Riegger, G. Liebau and K. Kochsiek	1986	Effectiveness of converting enzyme inhibition (enalapril) for mild congestive heart failure	Am J Cardiol	57	6	0	12	2	10	0	50.1	5.49	0	#NULL!	#NULL!	#NULL!	#NULL!	#NULL!	#NULL!	#NULL!	#NULL!	#NULL!	Enalapril										1	90	1	16.67	#NULL!	0	#NULL!	0	0	0	0	0	0	1	0	0	0
G. Mattioli, S. Ricci and R. Rigo	1986	Effects of captopril in heart failure complicating acute myocardial infarction and persistance of acute haemodynamic effects in chronic heart failure after 3 years of treatment	Postgraduate Medical Journal	62	#NULL!	0	22	1	9	0	59.5	7.37	0	#NULL!	#NULL!	#NULL!	#NULL!	#NULL!	#NULL!	#NULL!	#NULL!	#NULL!	Captopril										1	0.25	0	4.55	#NULL!	0	#NULL!	0	0	0	0	0	0	1	0	0	0
H. Haugland, O. M. Pedersen and M. Folling	1986	Changes in ventricular septal thickness in systemic hypertension during treatment with methyldopa and prazosin	American Journal of Cardiology	58	6	1	5	0	5	3	#NULL!	#NULL!	6	5	#NULL!	#NULL!	#NULL!	#NULL!	#NULL!	#NULL!	#NULL!	#NULL!	Methyldopa	Prazosine									1	180	1	0	#NULL!	0	#NULL!	0	0	0	0	0	0	1	0	0	0
H. Pouleur, M. F. Rousseau and C. Van Eyll	1986	Impaired regional diastolic distensibility in coronary artery disease: Relations with dynamic left ventricular compliance	American Heart Journal	112	4	0	41	#NULL!	#NULL!	4	47	#NULL!	2	3	#NULL!	#NULL!	#NULL!	#NULL!	#NULL!	#NULL!	#NULL!	#NULL!	Propanolol	Nicardipine									1	0.00694444	0	#NULL!	#NULL!	0	#NULL!	0	0	0	0	0	0	1	0	0	0
H. Toshima, Y. Koga and H. Nagata	1986	Comparable effects of oral diltiazem and verapamil in the treatment of hypertrophic cardiomyopathy. Double-blind crossover study	Japanese Heart Journal	27	5	0	32	8	24	0	42	15	3	#NULL!	#NULL!	#NULL!	#NULL!	#NULL!	#NULL!	#NULL!	#NULL!	#NULL!	Diltiazem	Verapamil									0	14	0	25	#NULL!	0	#NULL!	0	0	0	0	0	0	1	0	0	0
I. Weinberger, J. Fuchs and Z. Rotenberg	1986	The acute effect of sublingual nifedipine and isosorbide dinitrate on plasma viscosity in patients with acute myocardial infarction	Clinical Cardiology	9	11	0	60	4	56	0	59.9	#NULL!	3	9	#NULL!	#NULL!	#NULL!	#NULL!	#NULL!	#NULL!	#NULL!	#NULL!	Nifedipine	Isosorbide dinitrate									0	0.0208333	0	6.67	#NULL!	0	#NULL!	0	0	0	0	0	0	1	0	0	0
ISIS-1 (FIRST INTERNATIONAL STUDY OF INFARCT SURVIVAL) COLLABORATIVE GROUP	1986	Randomised trial of intravenous atenolol among 16 027 cases of suspected acute myocardial infarction: ISIS-1. First International Study of Infarct Survival Collaborative Group	Lancet	2	8498	0	16027	3687	12395	0	#NULL!	#NULL!	2	#NULL!	#NULL!	#NULL!	#NULL!	#NULL!	#NULL!	#NULL!	#NULL!	#NULL!	Atenolol										0	365	1	23	#NULL!	0	#NULL!	0	0	0	0	0	0	1	0	0	0
J. A. Bannon, K. A. Stewart, O. DeLisser and J. J. Schrogie	1986	Clinical experience with timolol maleate monotherapy of hypertension	Archives of Internal Medicine	146	4	0	5190	2616	2574	0	#NULL!	#NULL!	2	#NULL!	#NULL!	#NULL!	#NULL!	#NULL!	#NULL!	#NULL!	#NULL!	#NULL!	Timolol										1	30	1	50.4	#NULL!	0	#NULL!	0	0	0	0	0	0	1	0	0	0
J. Bayliss, R. Canepa-Anson and M. Norell	1986	The renal response to neuroendocrine inhibition in chronic heart failure: Double-blind comparison of captopril and prazosin	European Heart Journal	7	10	0	15	1	14	0	63	#NULL!	0	5	#NULL!	#NULL!	#NULL!	#NULL!	#NULL!	#NULL!	#NULL!	#NULL!	Captopril	Prazosin									0	60	1	6.67	#NULL!	0	#NULL!	0	0	0	0	0	0	1	0	0	0
J. Bayliss, R. Canepa-Anson and M. S. Norell	1986	Vasodilatation with captopril and prazosin in chronic heart failure: Double blind study at rest and on exercise	British Heart Journal	55	3	0	16	1	15	0	62	#NULL!	0	5	#NULL!	#NULL!	#NULL!	#NULL!	#NULL!	#NULL!	#NULL!	#NULL!	Captopril	Prazosin									0	60	1	6.25	#NULL!	0	#NULL!	0	0	0	0	0	0	1	0	0	0
J. I. Drayer, W. D. Hall, V. E. Smith, M. A. Weber, G. L. Wollam and W. B. White	1986	Effect of the calcium channel blocker nitrendipine on left ventricular mass in patients with hypertension	Clin Pharmacol Ther	40	6	0	58	12	46	0	50.99	19.26	3	7	8	#NULL!	#NULL!	#NULL!	#NULL!	#NULL!	#NULL!	#NULL!	Nitrendipine	Nitrendipine + (propanolol/HCT)	Placebo								1	365	1	20.69	#NULL!	0	#NULL!	0	0	0	0	0	0	1	0	0	0
J. Ortiz, A. Matsumoto, C. A. F. Monaco and A. C. P. Barretto	1986	Left ventricular function after a single large dose of verapamil	American Journal of Cardiology	57	7	1	18	13	5	1	53.6	#NULL!	3	#NULL!	#NULL!	#NULL!	#NULL!	#NULL!	#NULL!	#NULL!	#NULL!	#NULL!	Verapamil										1	0.125	0	72.22	#NULL!	0	#NULL!	0	0	0	0	0	0	1	0	0	0
J. Remes, P. Nikander and S. Rehnberg	1986	Enalapril in chronic heart failure, a double-blind placebo-controlled study	Annals of Clinical Research	18	3	0	36	4	32	0	60.5	8.88	0	8	#NULL!	#NULL!	#NULL!	#NULL!	#NULL!	#NULL!	#NULL!	#NULL!	Enalapril	Placebo									0	90	1	11.11	#NULL!	0	#NULL!	0	0	0	0	0	0	1	0	0	0
J. Zielinski, I. Hawrylkiewicz and D. Gorecka	1986	Captopril effects on pulmonary and systemic hemodynamics in chronic cor pulmonale	Chest	90	4	0	15	#NULL!	#NULL!	4	50.33	8.31	0	8	#NULL!	#NULL!	#NULL!	#NULL!	#NULL!	#NULL!	#NULL!	#NULL!	Captopril	Placebo									0	0.0625	0	#NULL!	#NULL!	0	#NULL!	0	0	0	0	0	0	1	0	0	0
K. Dickstein, T. Aarsland and L. Woie	1986	Acute hemodynamic and hormonal effects of lisinopril (MK-521) in congestive heart failure	American Heart Journal	112	1	0	12	4	8	0	66.33	10.9	0	#NULL!	#NULL!	#NULL!	#NULL!	#NULL!	#NULL!	#NULL!	#NULL!	#NULL!	Lisinopril										1	4	0	33.33	#NULL!	0	#NULL!	0	0	0	0	0	0	1	0	0	0
K. Takada, M. Hayashi, K. Takahashi and S. Yasui	1986	Acute effects of oral captopril on hemodynamics in patients with cor pulmonale	Japanese Circulation Journal	50	11	0	7	2	5	0	59	#NULL!	0	#NULL!	#NULL!	#NULL!	#NULL!	#NULL!	#NULL!	#NULL!	#NULL!	#NULL!	Captopril										1	0.0416667	0	28.57	#NULL!	0	#NULL!	0	0	0	0	0	0	1	0	0	0
L. J. Rubin and K. Moser	1986	Long-term effects of nitrendipine on hemodynamics and oxygen transport in patients with cor pulmonale	Chest	89	1	0	8	1	7	0	#NULL!	#NULL!	3	#NULL!	#NULL!	#NULL!	#NULL!	#NULL!	#NULL!	#NULL!	#NULL!	#NULL!	NItrendipine										1	420	1	12.5	#NULL!	0	#NULL!	0	0	0	0	0	0	1	0	0	0
L. Seth, N. Galie and P. Casebolt	1986	Indoramin in heart failure: Possible adverse effects on hemodynamics and exercise capacity	Clinical Pharmacology and Therapeutics	40	5	1	12	3	9	1	57.2	6.7	5	#NULL!	#NULL!	#NULL!	#NULL!	#NULL!	#NULL!	#NULL!	#NULL!	#NULL!	Indoramine										1	7	0	25	#NULL!	0	#NULL!	0	0	0	0	0	0	1	0	0	0
L. Weiner and G. Frithz	1986	Dose-effect relationship and long-term effects of bisoprolol in mild to moderate hypertension	J Cardiovasc Pharmacol	#NULL!	#NULL!	0	48	18	30	0	49.6	#NULL!	2	#NULL!	#NULL!	#NULL!	#NULL!	#NULL!	#NULL!	#NULL!	#NULL!	#NULL!	Bisoprolol										1	365	1	37.5	#NULL!	0	#NULL!	0	0	0	0	0	0	1	0	0	0
M. Packer, W. H. Lee, N. Medina and M. Yushak	1986	Influence of renal function on the hemodynamic and clinical responses to long-term captopril therapy in severe chronic heart failure	Annals of Internal Medicine	104	2	0	101	29	72	0	63.61	3.87	0	#NULL!	#NULL!	#NULL!	#NULL!	#NULL!	#NULL!	#NULL!	#NULL!	#NULL!	Captopril										1	90	1	28.71	#NULL!	0	#NULL!	0	0	0	0	0	0	1	0	0	0
M. Renard, I. Liebens, P. Waterschoot and R. Bernard	1986	Central inhibition of sympathetic overdrive by clonidine in acute myocardial infarction with systolic hypertension. Haemodynamic study	Angiology	37	9	0	15	3	12	0	64.29	6.75	9	#NULL!	#NULL!	#NULL!	#NULL!	#NULL!	#NULL!	#NULL!	#NULL!	#NULL!	Clonidine										1	0.0625	0	20	#NULL!	0	#NULL!	0	0	0	0	0	0	1	0	0	0
M. T. Olivari, T. B. Levine and J. N. Cohn	1986	Acute hemodynamic and hormonal effects of central versus peripheral sympathetic inhibition in patients with congestive heart failure	Journal of cardiovascular pharmacology	8	5	0	10	3	7	0	45.2	18	5	9	#NULL!	#NULL!	#NULL!	#NULL!	#NULL!	#NULL!	#NULL!	#NULL!	Indoramine	Guanabenz									1	2	0	30	#NULL!	0	#NULL!	0	0	0	0	0	0	1	0	0	0
N. Bett, L. Dryburgh, C. Boyle and C. Hawley	1986	Hemodynamic properties of bucindolol, a beta-adrenoreceptor blocking drug with vasodilator activity	American Journal of Cardiology	57	8	1	13	0	13	3	22	1	2	8	#NULL!	#NULL!	#NULL!	#NULL!	#NULL!	#NULL!	#NULL!	#NULL!	Bucindolol	Placebo									0	0.166667	0	0	#NULL!	0	#NULL!	0	0	0	0	0	0	1	0	0	0
O. B. Paulson, J. O. Jarden and S. Vorstrup	1986	Effect of captopril on the cerebral circulation in chronic heart failure	European Journal of Clinical Investigation	16	2	0	20	#NULL!	#NULL!	4	53	#NULL!	0	#NULL!	#NULL!	#NULL!	#NULL!	#NULL!	#NULL!	#NULL!	#NULL!	#NULL!	Captopril										1	0.125	0	#NULL!	#NULL!	0	#NULL!	0	0	0	0	0	0	1	0	0	0
P. A. Majid, J. Niznick, S. Nishizaki and A. Haq	1986	Hemodynamic effects of nifedipine in acute myocardial infarction with observations on infarct size	Journal of Cardiovascular Pharmacology	8	2	0	28	3	25	0	60.5	#NULL!	3	#NULL!	#NULL!	#NULL!	#NULL!	#NULL!	#NULL!	#NULL!	#NULL!	#NULL!	Nifedipine										1	1	0	10.71	#NULL!	0	#NULL!	0	0	0	0	0	0	1	0	0	0
P. C. Kirlin, S. Das, R. Grekin, J. Juni, R. J. Weiss, C. B. Smith, M. Gross and B. Pitt	1986	Sympathetic inhibition with methyldopa in heart failure	Journal of cardiovascular pharmacology	8	5	0	14	3	11	0	52	11.22	9	8	#NULL!	#NULL!	#NULL!	#NULL!	#NULL!	#NULL!	#NULL!	#NULL!	Methyldopa	Placebo									0	21	1	21.43	#NULL!	0	#NULL!	0	0	0	0	0	0	1	0	0	0
P. Holt, J. Najm and E. Sowton	1986	The acute haemodynamic effects of Quinapril, a new non-sulfhydryl angiotensin converting enzyme inhibitor, in patients with severe congestive cardiac failure	European Journal of Clinical Pharmacology	31	1	0	15	1	14	0	59.5	10.8	0	#NULL!	#NULL!	#NULL!	#NULL!	#NULL!	#NULL!	#NULL!	#NULL!	#NULL!	Quinapril										1	0.166667	0	6.67	#NULL!	0	#NULL!	0	0	0	0	0	0	1	0	0	0
P. J. Murphy, T. Van der Cammen and J. Malone-Lee	1986	Captopril in elderly patients with heart failure	British Medical Journal	293	6541	0	30	#NULL!	#NULL!	4	81.6	#NULL!	0	#NULL!	#NULL!	#NULL!	#NULL!	#NULL!	#NULL!	#NULL!	#NULL!	#NULL!	captopril										1	84	1	#NULL!	#NULL!	0	#NULL!	0	0	0	0	0	0	1	0	0	0
R. M. Jardine, I. W. Obel and A. M. Smith	1986	Intravenous acebutolol raises serum potassium in acute myocardial infarction	Eur Heart J	7	2	0	78	22	56	0	51.08	#NULL!	2	#NULL!	#NULL!	#NULL!	#NULL!	#NULL!	#NULL!	#NULL!	#NULL!	#NULL!	Acebutolol										1	#NULL!	0	28.21	#NULL!	0	#NULL!	0	0	0	0	0	0	1	0	0	0
R. S. Kohli, A. Lahiri and E. B. Raftery	1986	Management of chronic stable angina with once-daily bisoprolol or atenolol and long-term efficacy of bisoprolol	J Cardiovasc Pharmacol	#NULL!	#NULL!	0	20	3	17	0	61.2	#NULL!	2	2	8	#NULL!	#NULL!	#NULL!	#NULL!	#NULL!	#NULL!	#NULL!	Bisoprolol	Atenolol	Placebo								0	140	1	15	#NULL!	0	#NULL!	0	0	0	0	0	0	1	0	0	0
T. Dyckner, P. O. Wester and L. Widman	1986	Effects of spironolactone on serum and muscle electrolytes in patients on long-term diuretic therapy for congestive heart failure and/or arterial hypertension	European Journal of Clinical Pharmacology	30	5	0	44	26	18	0	67.98	4.98	4	#NULL!	#NULL!	#NULL!	#NULL!	#NULL!	#NULL!	#NULL!	#NULL!	#NULL!	Spironolacton										0	180	1	59.09	1	0	1	0	0	0	0	0	0	1	0	0	0
U. Elkayam, A. Roth and W. Hsueh	1986	Neurohumoral consequences of vasodilator therapy with hydralazine and nifedipine in severe congestive heart failure	American Heart Journal	111	6	0	18	5	13	0	54	15	9	3	#NULL!	#NULL!	#NULL!	#NULL!	#NULL!	#NULL!	#NULL!	#NULL!	Hydrazlazine	Nifedipine									0	0.0625	0	27.78	#NULL!	0	#NULL!	0	0	0	0	0	0	1	0	0	0
W. H. Frishman, S. Charlap, B. Kimmel, J. Goldberger, G. Phillippides and N. Klein	1986	Calcium-channel blockers for combined angina pectoris and systemic hypertension	Am J Cardiol	57	7	0	22	#NULL!	#NULL!	4	56.63	0.87	3	2	3	3	#NULL!	#NULL!	#NULL!	#NULL!	#NULL!	#NULL!	Verapamil	Propanolol	Diltiazem	Nifedipine							0	21	1	#NULL!	#NULL!	0	#NULL!	0	0	0	0	0	0	1	0	0	0
A. E. Buxton, F. E. Marchlinski and J. U. Doherty	1987	Hazards of intravenous verapamil for sustained ventricular tachycardia	American Journal of Cardiology	59	12	0	25	#NULL!	#NULL!	4	60.1	13.3	3	#NULL!	#NULL!	#NULL!	#NULL!	#NULL!	#NULL!	#NULL!	#NULL!	#NULL!	Verapamil										3	7	0	#NULL!	#NULL!	0	#NULL!	0	0	0	0	0	0	1	0	0	0
A. J. Scriven, D. P. Lipkin, I. S. Anand, G. C. Sutton and P. A. Poole-Wilson	1987	A comparison of hemodynamic effects of one-month oral captopril and enoximone treatment for severe congestive heart failure	Am J Cardiol	60	5	0	13	3	10	0	#NULL!	#NULL!	0	#NULL!	#NULL!	#NULL!	#NULL!	#NULL!	#NULL!	#NULL!	#NULL!	#NULL!	Captopril										1	30	1	23.08	#NULL!	0	#NULL!	0	0	0	0	0	0	1	0	0	0
A. S. Manolis, P. Varriale and J. Nobile	1987	Short-term hemodynamic effects of intravenous methyldopa in patients with congestive heart failure	Pharmacotherapy	7	6	0	6	3	3	0	75	#NULL!	5	#NULL!	#NULL!	#NULL!	#NULL!	#NULL!	#NULL!	#NULL!	#NULL!	#NULL!	Methyldopa										1	0.5	0	50	#NULL!	0	#NULL!	0	0	0	0	0	0	1	0	0	0
A. U. Khan	1987	Comparison of a long-acting form of propranolol and conventional propranolol in the treatment of hypertension in elderly patients	Journal of International Medical Research	15	3	0	18	10	8	0	75.5	5.64	2	#NULL!	#NULL!	#NULL!	#NULL!	#NULL!	#NULL!	#NULL!	#NULL!	#NULL!	Propanolol										0	28	1	55.56	#NULL!	0	#NULL!	0	0	0	0	0	0	1	0	0	0
A. Vogt, C. Unterberg and H. Kreuzer	1987	Acute effects of the new angiotensin converting enzyme inhibitor ramipril on hemodynamics and carotid sinus baroreflex activity in congestive heart failure	American Journal of Cardiology	59	10	0	10	1	9	0	56.4	6.4	0	#NULL!	#NULL!	#NULL!	#NULL!	#NULL!	#NULL!	#NULL!	#NULL!	#NULL!	Ramipril										1	1	0	10	#NULL!	0	#NULL!	0	0	0	0	0	0	1	0	0	0
B. Greenberg, D. Siemienczuk and D. Broudy	1987	Hemodynamic effects of PN 200-110 (isradipine) in congestive heart failure	American Journal of Cardiology	59	3	0	12	7	5	0	51	14	3	#NULL!	#NULL!	#NULL!	#NULL!	#NULL!	#NULL!	#NULL!	#NULL!	#NULL!	Isradipine										1	0.125	0	58.33	#NULL!	0	#NULL!	0	0	0	0	0	0	1	0	0	0
B. S. Burlow, M. Gheorghiade, S. M. Jafri, A. D. Goldberg and S. Goldstein	1987	Acute and chronic hemodynamic effects of nicardipine hydrochloride in patients with heart failure	American Heart Journal	114	#NULL!	1	10	3	7	1	54	#NULL!	3	#NULL!	#NULL!	#NULL!	#NULL!	#NULL!	#NULL!	#NULL!	#NULL!	#NULL!	Nicardipine										1	9	0	30	#NULL!	0	#NULL!	0	0	0	0	0	0	1	0	0	0
B. S. Lewis, D. A. Halon and M. E. Rodeanu	1987	Effect of captopril on left ventricular end-systolic pressure-volume and stress-shortening relations in severe cardiac failure	Clinical Cardiology	10	6	0	11	#NULL!	#NULL!	4	#NULL!	#NULL!	0	#NULL!	#NULL!	#NULL!	#NULL!	#NULL!	#NULL!	#NULL!	#NULL!	#NULL!	Captopril										1	2	0	#NULL!	#NULL!	0	#NULL!	0	0	0	0	0	0	1	0	0	0
B. Trimarco, G. Lembo and N. De Luca	1987	Effects of celiprolol on systemic and forearm circulation in hypertensive patients: A double-blind cross-over study versus metoprolol	Journal of Clinical Pharmacology	27	8	0	20	3	17	0	#NULL!	#NULL!	2	2	#NULL!	#NULL!	#NULL!	#NULL!	#NULL!	#NULL!	#NULL!	#NULL!	Celiprolol	Metoprolol									0	42	1	15	#NULL!	0	#NULL!	0	0	0	0	0	0	1	0	0	0
C. A. Lefkowitz, G. W. Moe and P. W. Armstrong	1987	A comparative evaluation of hemodynamic and neurohumoral effects of nitroglycerin and nifedipine in congestive heart failure	American Journal of Cardiology	59	3	0	12	11	1	0	61.25	8.18	3	#NULL!	#NULL!	#NULL!	#NULL!	#NULL!	#NULL!	#NULL!	#NULL!	#NULL!	Nifedipine										1	0.03125	0	91.67	#NULL!	0	#NULL!	0	0	0	0	0	0	1	0	0	0
C. A. Nienaber, R. P. Spielmann, W. Aschenberg, A. Fehr, A. Clausen and W. Bleifeld	1987	Comparison of the acute hemodynamic response to intravenous nisoldipine (Bay k 5552) and intravenous nifedipine for left ventricular dysfunction secondary to myocardial infarction	American Journal of Cardiology	60	10	0	10	1	9	0	57	11	3	3	#NULL!	#NULL!	#NULL!	#NULL!	#NULL!	#NULL!	#NULL!	#NULL!	Nisoldipine	Nifedipine									0	#NULL!	1	10	#NULL!	0	#NULL!	0	0	0	0	0	0	1	0	0	0
D. L. Kulick, N. McIntosh and V. M. Campese	1987	Central and renal hemodynamic effects and hormonal response to diltiazem in severe congestive heart failure	American Journal of Cardiology	59	12	0	10	2	8	0	55	12	3	#NULL!	#NULL!	#NULL!	#NULL!	#NULL!	#NULL!	#NULL!	#NULL!	#NULL!	Diltiazem										0	0.33	0	20	#NULL!	0	#NULL!	0	0	0	0	0	0	1	0	0	0
D. P. Murray, R. G. Murray, E. Rafiqi and W. A. Littler	1987	Beta-adrenergic blockade in acute myocardial infarction: A haemodynamic and radionuclide study	European Heart Journal	8	8	0	67	9	58	0	#NULL!	#NULL!	2	8	#NULL!	#NULL!	#NULL!	#NULL!	#NULL!	#NULL!	#NULL!	#NULL!	Metoprolol	Placebo									1	106	1	13.43	#NULL!	0	#NULL!	0	0	0	0	0	0	1	0	0	0
D. R. Broudy, B. H. Greenberg and D. Siemienczuk	1987	Beneficial effects of the calcium antagonist PN 200-110 in patients with congestive heart failure	Journal of Cardiovascular Pharmacology	10	2	0	12	7	5	0	51	#NULL!	3	#NULL!	#NULL!	#NULL!	#NULL!	#NULL!	#NULL!	#NULL!	#NULL!	#NULL!	Isradipine										1	0.125	0	58.33	#NULL!	0	#NULL!	0	0	0	0	0	0	1	0	0	0
E. A. Rodrigues, A. Lahiri and E. B. Raftery	1987	Improvement in left ventricular diastolic function in patients with stable angina after chronic treatment with verapamil and nicardipine	European Heart Journal	8	6	0	21	3	18	0	60	#NULL!	3	3	#NULL!	#NULL!	#NULL!	#NULL!	#NULL!	#NULL!	#NULL!	#NULL!	Nicardipine	Verapamil									0	28	1	14.29	#NULL!	0	#NULL!	0	0	0	0	0	0	1	0	0	0
E. Kassis and O. Amtorp	1987	Cardiovascular and neurohumoral postural responses and baroreceptor abnormalities during a course of adjunctive vasodilator therapy with felodipine for congestive heart failure	Circulation	75	6	0	8	#NULL!	#NULL!	4	54.5	#NULL!	3	8	#NULL!	#NULL!	#NULL!	#NULL!	#NULL!	#NULL!	#NULL!	#NULL!	Felodipine	Placebo									0	42	1	#NULL!	#NULL!	0	#NULL!	0	0	0	0	0	0	1	0	0	0
E. R. Powers, A. Chiaramida and A. N. DeMaria	1987	A double-blind comparison of lisinopril with captopril in patients with symptomatic congestive heart failure	Journal of Cardiovascular Pharmacology	9	#NULL!	0	129	30	99	0	60	#NULL!	0	0	#NULL!	#NULL!	#NULL!	#NULL!	#NULL!	#NULL!	#NULL!	#NULL!	Captopril	Lisinopril									0	84	1	23.26	#NULL!	0	#NULL!	0	0	0	0	0	0	1	0	0	0
F. F. Larsen, L. Mogensen and B. Tedner	1987	Transthoracic electrical impedance at 1 and 100 kHz - A means for separating thoracic fluid compartments?	Clinical Physiology	7	2	0	15	1	14	0	#NULL!	#NULL!	4	#NULL!	#NULL!	#NULL!	#NULL!	#NULL!	#NULL!	#NULL!	#NULL!	#NULL!	Furosomide										1	2	0	6.67	1	0	1	0	0	0	0	0	0	1	0	0	0
F. Fedele, M. Penco, S. Sciomer and A. Dagianti	1987	Left ventricular filling pattern in hypertensive patients after reversal of myocardial hypertrophy	International journal of cardiology	17	2	0	12	4	8	0	53	6	5	#NULL!	#NULL!	#NULL!	#NULL!	#NULL!	#NULL!	#NULL!	#NULL!	#NULL!	Alfa-methyldopa										1	180	1	33.33	#NULL!	0	#NULL!	0	0	0	0	0	0	1	0	0	0
F. G. Dunn, H. O. Ventura and F. H. Messerli	1987	Time course of regression of left ventricular hypertrophy in hypertensive patients treated with atenolol	Circulation	76	2	0	15	4	11	0	44	#NULL!	2	#NULL!	#NULL!	#NULL!	#NULL!	#NULL!	#NULL!	#NULL!	#NULL!	#NULL!	Atenolol										2	365	1	26.67	#NULL!	0	#NULL!	0	0	0	0	0	0	1	0	0	0
G. De Simone, L. Di Lorenzo and L. A. Ferrara	1987	Noninvasive assessment of hemodynamic changes during therapy with nitrendipine in arterial hypertension	Japanese Heart Journal	28	1	0	14	5	9	0	46.6	9.2	3	#NULL!	#NULL!	#NULL!	#NULL!	#NULL!	#NULL!	#NULL!	#NULL!	#NULL!	Nitrendipine										1	56	1	35.71	#NULL!	0	#NULL!	0	0	0	0	0	0	1	0	0	0
G. Hasenfuss, C. Holubarsch and C. Herzog	1987	Influence of cardiac function on the diuretic and hemodynamic effects of the loop diuretic piretanide	Clinical Cardiology	10	2	0	9	2	7	0	57	#NULL!	4	#NULL!	#NULL!	#NULL!	#NULL!	#NULL!	#NULL!	#NULL!	#NULL!	#NULL!	Piretanide										1	0.5	0	22.22	1	0	1	0	0	0	0	0	0	1	0	0	0
G. Melandri, A. Branzi and F. Tartagni	1987	Haemodynamic effects of metoprolol and intravenous nitroglycerin versus metoprolol alone in patients with acute myocardial infarction	European Heart Journal	8	6	0	14	4	10	0	#NULL!	#NULL!	2	#NULL!	#NULL!	#NULL!	#NULL!	#NULL!	#NULL!	#NULL!	#NULL!	#NULL!	Metoprolol										1	1	0	28.57	#NULL!	0	#NULL!	0	0	0	0	0	0	1	0	0	0
H. Kishida, F. Takiguchi and Y. Sugiki	1987	Hemodynamic characteristics of echocardiographic findings in hypertensive patients with negative U waves and effect of an antihypertensive drug, tripamide	Japanese Heart Journal	28	3	0	24	8	16	0	49.8	11.2	4	#NULL!	#NULL!	#NULL!	#NULL!	#NULL!	#NULL!	#NULL!	#NULL!	#NULL!	Tripamide										1	12	0	33.33	1	0	1	0	0	0	0	0	0	1	0	0	0
H. Ogawa, H. Yasue and N. Nakamura	1987	Hemodynamic effects of intravenous diltiazem in patients with acute myocardial infarction	Clinical Cardiology	10	6	0	11	4	7	0	64.8	11.7	3	#NULL!	#NULL!	#NULL!	#NULL!	#NULL!	#NULL!	#NULL!	#NULL!	#NULL!	Dilitiazem										1	1	0	36.36	#NULL!	0	#NULL!	0	0	0	0	0	0	1	0	0	0
H. W. Eichstadt, R. Felix and M. Langer	1987	Use of nuclear magnetic resonance imaging to show regression of hypertrophy with ramipril treatment	American Journal of Cardiology	59	10	0	32	9	23	0	52	11	0	#NULL!	#NULL!	#NULL!	#NULL!	#NULL!	#NULL!	#NULL!	#NULL!	#NULL!	Ramipril										1	91	1	28.13	#NULL!	0	#NULL!	0	0	0	0	0	0	1	0	0	0
I. Hutton, A. I. McGhie, W. Martin and A. C. Tweddel	1987	Calcium channel blocker and isosorbide 5-mononitrate in the management of chronic cardiac failure	Cardiology	74	#NULL!	0	8	#NULL!	#NULL!	4	#NULL!	#NULL!	3	#NULL!	#NULL!	#NULL!	#NULL!	#NULL!	#NULL!	#NULL!	#NULL!	#NULL!	Felodipine										1	28	1	#NULL!	#NULL!	0	#NULL!	0	0	0	0	0	0	1	0	0	0
I. Sheiban, G. Arcaro, G. Covi, R. Accardi, C. Zenorini and A. Lechi	1987	Regression of cardiac hypertrophy after antihypertensive therapy with nifedipine and captopril	Journal of Cardiovascular Pharmacology	10	#NULL!	1	16	0	16	3	38	9.25	0	3	#NULL!	#NULL!	#NULL!	#NULL!	#NULL!	#NULL!	#NULL!	#NULL!	Captopril	Nifedipine									0	180	1	0	#NULL!	0	#NULL!	0	0	0	0	0	0	1	0	0	0
I. W. Franz, U. Behr, R. Ketelhut and B. Agrawal	1987	Regression of left ventricular hypertrophy from systemic hypertension by gallopamil	Journal of Cardiovascular Pharmacology	10	#NULL!	0	26	4	22	0	49.7	11	3	#NULL!	#NULL!	#NULL!	#NULL!	#NULL!	#NULL!	#NULL!	#NULL!	#NULL!	Gallopamil										1	678	1	15.38	#NULL!	0	#NULL!	0	0	0	0	0	0	1	0	0	0
I. W. Franz, U. Tonnesmann, U. Behr and R. Ketelhut	1987	Long-term effect of antihypertensive therapy on left ventricular hypertrophy	J Hypertens Suppl	5	5	0	52	5	47	0	46.8	#NULL!	3	2	#NULL!	#NULL!	#NULL!	#NULL!	#NULL!	#NULL!	#NULL!	#NULL!	Gallopamil	metoprolol									0	836	1	9.62	#NULL!	0	#NULL!	0	0	0	0	0	0	1	0	0	0
J. A. Green, A. R. Nara and F. M. Gengo	1987	Characterization of the dose - Concentration-dependent hemodynamic effects of nifedipine in heart failure	Journal of Clinical Pharmacology	27	8	0	12	3	9	0	57	13	3	#NULL!	#NULL!	#NULL!	#NULL!	#NULL!	#NULL!	#NULL!	#NULL!	#NULL!	Nifedipine										1	#NULL!	1	25	#NULL!	0	#NULL!	0	0	0	0	0	0	1	0	0	0
J. D. Thomas, J. S. Hanson, S. M. Shapiro and J. LaMountain	1987	Effect of metoprolol on the submaximal stress test performed early after acute myocardial infarction	American Journal of Cardiology	60	13	0	36	6	30	0	53	2	2	8	#NULL!	#NULL!	#NULL!	#NULL!	#NULL!	#NULL!	#NULL!	#NULL!	Metoprolol	Placebo									0	16	1	16.67	#NULL!	0	#NULL!	0	0	0	0	0	0	1	0	0	0
J. M. Cruickshank, K. Pennert and A. E. Sorman	1987	Low mortality from all causes, including myocardial infarction, in well-controlled hypertensives treated with a beta-blocker plus other antihypertensives	Journal of Hypertension	5	4	0	939	19	53	0	45.7	#NULL!	2	#NULL!	#NULL!	#NULL!	#NULL!	#NULL!	#NULL!	#NULL!	#NULL!	#NULL!	Atenolol										1	2373	1	2.02	#NULL!	0	#NULL!	0	0	0	0	0	0	1	0	0	0
J. Schofer, D. G. Mathey and J. Polster	1987	Hemodynamic and neurohumoral response to hydralazine versus captopril: A controlled study in idiopathic dilated cardiomyopathy	Journal of Cardiovascular Pharmacology	9	#NULL!	0	15	1	14	0	47	#NULL!	0	#NULL!	#NULL!	#NULL!	#NULL!	#NULL!	#NULL!	#NULL!	#NULL!	#NULL!	Captopril										0	0.0416	0	6.67	#NULL!	0	#NULL!	0	0	0	0	0	0	1	0	0	0
K. A. Johannessen, J. E. Nordrehaug and G. Von Der Lippe	1987	Increased occurrence of left ventricular thrombi during early treatment with timolol in patients with acute myocardial infarction	Circulation	75	1	0	40	#NULL!	#NULL!	4	#NULL!	#NULL!	2	8	#NULL!	#NULL!	#NULL!	#NULL!	#NULL!	#NULL!	#NULL!	#NULL!	Timolol	Placebo									0	10	0	#NULL!	#NULL!	0	#NULL!	0	0	0	0	0	0	1	0	0	0
K. Dickstein	1987	Hemodynamic, hormonal, and pharmacokinetic aspects of treatment with lisinopril in congestive heart failure	Journal of Cardiovascular Pharmacology	9	#NULL!	0	12	4	8	0	66	#NULL!	0	#NULL!	#NULL!	#NULL!	#NULL!	#NULL!	#NULL!	#NULL!	#NULL!	#NULL!	Lisinopril										0	4	0	33.33	#NULL!	0	#NULL!	0	0	0	0	0	0	1	0	0	0
K. S. Ryman, S. H. Kubo, A. Shaknovich and R. J. Cody	1987	Influence of baseline hemodynamic status and sympathetic activity on the response to nicradipine, a new dihydropyridine, in patients with hypertension or chronic congestive heart failure	Clinical Pharmacology and Therapeutics	41	5	0	20	6	14	0	47.8	#NULL!	3	#NULL!	#NULL!	#NULL!	#NULL!	#NULL!	#NULL!	#NULL!	#NULL!	#NULL!	Nicardipine										1	0.02083	0	30	#NULL!	0	#NULL!	0	0	0	0	0	0	1	0	0	0
M. Bryhn and J. Eskilsson	1987	Effects of verapamil on left ventricular diastolic function at rest and during isometric exercise in patients with hypertrophic cardiomyopathy	Clinical Cardiology	10	1	0	10	2	8	0	36	#NULL!	3	#NULL!	#NULL!	#NULL!	#NULL!	#NULL!	#NULL!	#NULL!	#NULL!	#NULL!	Verapamil										1	120	1	20	#NULL!	0	#NULL!	0	0	0	0	0	0	1	0	0	0
M. Iwase, I. Sotobata and S. Takagi	1987	Effects of diltiazem on left ventricular diastolic behavior in patients with hypertrophic cardiomyopathy: Evaluation with exercise pulsed Doppler echocardiography	Journal of the American College of Cardiology	9	5	0	17	2	15	0	46	#NULL!	3	#NULL!	#NULL!	#NULL!	#NULL!	#NULL!	#NULL!	#NULL!	#NULL!	#NULL!	Diltiazem										1	14	0	11.76	#NULL!	0	#NULL!	0	0	0	0	0	0	1	0	0	0
M. Joy, P. J. Hubner and R. D. Thomas	1987	Long-term use of enalapril in the treatment of patients with congestive heart failure	International Journal of Cardiology	16	2	0	55	12	43	0	62	#NULL!	0	8	#NULL!	#NULL!	#NULL!	#NULL!	#NULL!	#NULL!	#NULL!	#NULL!	Enalapril	Placebo									0	168	1	21.82	#NULL!	0	#NULL!	0	0	0	0	0	0	1	0	0	0
M. Lischner, R. Lang, I. Jutrin and M. Ravid	1987	Atenolol vs. amiloride-hydrochlorothiazide in the treatment of mild to moderate hypertension: A double-blind, crossover, placebo-controlled study	Drug Intelligence and Clinical Pharmacy	21	#NULL!	1	135	70	65	4	53.04	#NULL!	2	7	8	#NULL!	#NULL!	#NULL!	#NULL!	#NULL!	#NULL!	#NULL!	Atenolol	Amiloride-hydrochloorthiazide	Placebo								0	28	1	51.85	#NULL!	0	#NULL!	0	0	0	0	0	0	1	0	0	0
M. Matsuda, R. Ajisaka, Y. Sugishita, I. Ito, T. Takeda, M. Ooshima and M. Akisada	1987	Effects of nifedipine on left ventricular systolic and diastolic function in patients with ischemic heart disease. Radionuclide angiocardiographic studies at rest and during exercise	Japanese Heart Journal	28	4	0	16	7	9	0	56.1	8.6	3	8	#NULL!	#NULL!	#NULL!	#NULL!	#NULL!	#NULL!	#NULL!	#NULL!	Nifedipine	Placebo									1	0.01736	0	43.75	#NULL!	0	#NULL!	0	0	0	0	0	0	1	0	0	0
M. Packer, W. H. Lee and N. Medina	1987	Functional renal insufficiency during long-term therapy with captopril and enalapril in severe chronic heart failure	Annals of Internal Medicine	106	3	0	104	26	78	0	63.1	2.1	0	0	#NULL!	#NULL!	#NULL!	#NULL!	#NULL!	#NULL!	#NULL!	#NULL!	Captopril	Enalapril									1	91	1	25	#NULL!	0	#NULL!	0	0	0	0	0	0	1	0	0	0
M. Packer, W. H. Lee, N. Medina, M. Yushak, J. L. Bernstein and P. D. Kessler	1987	Prognostic importance of the immediate hemodynamic response to nifedipine in patients with severe left ventricular dysfunction	Journal of the American College of Cardiology	10	6	0	29	10	19	0	61	#NULL!	3	#NULL!	#NULL!	#NULL!	#NULL!	#NULL!	#NULL!	#NULL!	#NULL!	#NULL!	Nifedipine										1	7	0	34.48	#NULL!	0	#NULL!	0	0	0	0	0	0	1	0	0	0
M. Timio, S. Venanzi, S. Gentili, M. Ronconi, G. Del Re and M. Del Vita	1987	Reversal of left ventricular hypertrophy after one-year treatment with clonidine: Relationship between echocardiographic findings, blood pressure, and urinary catecholamines	Journal of Cardiovascular Pharmacology	10	#NULL!	0	41	17	24	0	40.7	1.9	5	#NULL!	#NULL!	#NULL!	#NULL!	#NULL!	#NULL!	#NULL!	#NULL!	#NULL!	Clonidine										1	365	1	41.46	#NULL!	0	#NULL!	0	0	0	0	0	0	1	0	0	0
O. Brubakk, T. R. Pedersen and K. Overskeid	1987	Noninvasive evaluation of the effect of timolol on left ventricular performance after myocardial infarction and the consequence for prognosis	Journal of the American College of Cardiology	9	1	0	109	26	83	0	61.5	#NULL!	2	8	#NULL!	#NULL!	#NULL!	#NULL!	#NULL!	#NULL!	#NULL!	#NULL!	Timolol	Placebo									0	365	1	23.85	#NULL!	0	#NULL!	0	0	0	0	0	0	1	0	0	0
P. A. De Graeff, J. H. Kingma and P. Dunselman	1987	Acute hemodynamic and hormonal effects of ramipril in chronic congestive heart failure and comparison with captopril	American Journal of Cardiology	59	10	0	10	#NULL!	#NULL!	4	#NULL!	#NULL!	0	0	#NULL!	#NULL!	#NULL!	#NULL!	#NULL!	#NULL!	#NULL!	#NULL!	Ramipril	Captopril									0	2	0	#NULL!	#NULL!	0	#NULL!	0	0	0	0	0	0	1	0	0	0
P. Bolli, F. Burkart, K. Vesanen, J. L. Baker, M. Pinto and F. R. Buhler	1987	Electrocardiographic changes during antihypertensive therapy in the International Prospective Primary Prevention Study in Hypertension	Hypertension	9	#NULL!	0	5819	2929	2890	0	#NULL!	#NULL!	2	8	#NULL!	#NULL!	#NULL!	#NULL!	#NULL!	#NULL!	#NULL!	#NULL!	Oxprenolol	Placebo									0	1825	1	50.34	#NULL!	0	#NULL!	0	0	0	0	0	0	1	0	0	0
P. Eichhorn and O. M. Hess	1987	Haemodynamics at rest and during isometric exercise under long-term treatment with captopril in dilated and ischaemic cardiomyopathy	Cardiology	74	5	0	16	3	13	0	53.5	#NULL!	0	#NULL!	#NULL!	#NULL!	#NULL!	#NULL!	#NULL!	#NULL!	#NULL!	#NULL!	Captopril										1	7	0	18.75	#NULL!	0	#NULL!	0	0	0	0	0	0	1	0	0	0
P. H. Dunselman, C. E. Kuntze, A. van Bruggen and K. I. Lie	1987	Felodipine in heart failure. A double-blind, randomised, placebo-controlled parallel-group study in 23 patients	Drugs	#NULL!	#NULL!	0	23	#NULL!	#NULL!	4	#NULL!	#NULL!	3	8	#NULL!	#NULL!	#NULL!	#NULL!	#NULL!	#NULL!	#NULL!	#NULL!	Felodipine	Placebo									0	14	0	#NULL!	#NULL!	0	#NULL!	0	0	0	0	0	0	1	0	0	0
P. Held and K. Swedberg	1987	Haemodynamic effects of felodipine in congestive heart failure	Drugs	#NULL!	#NULL!	0	9	3	6	0	59.4	#NULL!	3	#NULL!	#NULL!	#NULL!	#NULL!	#NULL!	#NULL!	#NULL!	#NULL!	#NULL!	Felodipine										1	2	0	33.33	#NULL!	0	#NULL!	0	0	0	0	0	0	1	0	0	0
P. Hjortdahl, H. Von Krogh and L. Daae	1987	A 24-week multicenter double-blind study of doxazosin and hydrochlorothiazide in patients with mild to moderate essential hypertension	Acta Medica Scandinavica	221	5	0	110	54	56	0	50.8	#NULL!	5	4	#NULL!	#NULL!	#NULL!	#NULL!	#NULL!	#NULL!	#NULL!	#NULL!	Doxazosin	Hydrochlorothiazide									0	168	1	49.09	1	0	1	0	0	0	0	0	0	1	0	0	0
R. A. Reeves, D. L. Smith and F. H. Leenen	1987	Hemodynamic interaction of nonselective vs. beta-1-selective beta-blockade with hydralazine in normal humans	Clin Pharmacol Ther	41	3	0	8	1	7	0	#NULL!	#NULL!	8	2	2	#NULL!	#NULL!	#NULL!	#NULL!	#NULL!	#NULL!	#NULL!	Placebo	Propanolol	Atenolol								1	0.0833333	0	12.5	#NULL!	0	#NULL!	0	0	0	0	0	0	1	0	0	0
R. Fagard, J. Staessen and A. Amery	1987	The use of Doppler echocardiography to assess the acute haemodynamic response to felodipine and metoprolol in hypertensive patients	Journal of Hypertension	5	2	1	11	0	11	3	41	9	3	2	#NULL!	#NULL!	#NULL!	#NULL!	#NULL!	#NULL!	#NULL!	#NULL!	Fenodipine	Metoprolol									1	0.0625	0	0	#NULL!	0	#NULL!	0	0	0	0	0	0	1	0	0	0
R. O. Bonow, D. F. Vitale and B. J. Maron	1987	Regional left ventricular asynchrony and impaired global left ventricular filling in hypertrophic cardiomyopathy: Effect of verapamil	Journal of the American College of Cardiology	9	5	0	48	19	29	0	43	#NULL!	3	#NULL!	#NULL!	#NULL!	#NULL!	#NULL!	#NULL!	#NULL!	#NULL!	#NULL!	Verapamil										1	14	0	39.58	#NULL!	0	#NULL!	0	0	0	0	0	0	1	0	0	0
R. S. Hornung and W. S. Hillis	1987	The acute haemodynamic effects of intravenous enalaprilic acid (MK422) in patients with left ventricular dysfunction	British Journal of Clinical Pharmacology	23	1	0	11	3	8	0	59.3	#NULL!	0	#NULL!	#NULL!	#NULL!	#NULL!	#NULL!	#NULL!	#NULL!	#NULL!	#NULL!	Enalapril										1	0.0416667	0	27.27	#NULL!	0	#NULL!	0	0	0	0	0	0	1	0	0	0
R. Scognamiglio, G. Fasoli, L. Visintin and S. Dalla-Volta	1987	Effects of unloading and positive inotropic interventions on left ventricular function in asymptomatic patients with chronic severe aortic insufficiency	Clinical Cardiology	10	12	0	48	8	40	0	36	#NULL!	2	#NULL!	#NULL!	#NULL!	#NULL!	#NULL!	#NULL!	#NULL!	#NULL!	#NULL!	Nifedipine										1	0.03	0	16.67	#NULL!	0	#NULL!	0	0	0	0	0	0	1	0	0	0
S. Betocchi, A. Cuocolo and L. Pace	1987	Effects of intravenous verapamil administration on left ventricular diastolic function in systemic hypertension	American Journal of Cardiology	59	6	0	27	9	18	0	38	13	3	#NULL!	#NULL!	#NULL!	#NULL!	#NULL!	#NULL!	#NULL!	#NULL!	#NULL!	Verapamil										1	0.00694	0	33.33	#NULL!	0	#NULL!	0	0	0	0	0	0	1	0	0	0
S. H. Kubo, M. Clark, J. H. Laragh, J. S. Borer and R. J. Cody	1987	Identification of normal neurohormonal activity in mild congestive heart failure and stimulating effect of upright posture and diuretics	American Journal of Cardiology	60	16	0	12	4	8	0	60	#NULL!	4	#NULL!	#NULL!	#NULL!	#NULL!	#NULL!	#NULL!	#NULL!	#NULL!	#NULL!	Furosomide										1	21	1	33.33	1	0	1	0	0	0	0	0	0	1	0	0	0
S. Kubo, A. Nishioka and H. Nishimura	1987	Effects of captopril on cardiorenal hemodynamics in patients with severe chronic congestive heart failure	Clinical and Experimental Hypertension - Part A Theory and Practice	9	42796	0	16	#NULL!	#NULL!	4	#NULL!	#NULL!	0	#NULL!	#NULL!	#NULL!	#NULL!	#NULL!	#NULL!	#NULL!	#NULL!	#NULL!	Captopril										1	7	0	#NULL!	#NULL!	0	#NULL!	0	0	0	0	0	0	1	0	0	0
S. P. Verma, B. Silke and G. Reynolds	1987	Immediate effects of bumetanide on systemic haemodynamics and left ventricular volume in acute and chronic heart failure	British Journal of Clinical Pharmacology	24	1	0	24	#NULL!	#NULL!	4	54	9	4	#NULL!	#NULL!	#NULL!	#NULL!	#NULL!	#NULL!	#NULL!	#NULL!	#NULL!	Bumetanide										1	0.02	0	#NULL!	1	0	1	0	0	0	0	0	0	1	0	0	0
S. P. Verma, B. Silke and M. Hussain	1987	First-line treatment of left ventricular failure complicating acute myocardial infarction: A randomised evaluation of immediate effects of diuretic, venodilator, arteriodilator, and positive inotropic drugs on left ventricular function	Journal of Cardiovascular Pharmacology	10	1	1	48	0	48	3	#NULL!	#NULL!	4	9	9	9	#NULL!	#NULL!	#NULL!	#NULL!	#NULL!	#NULL!	Furosomide	Isosorbide dinitrate	Hydralazine	Prenalterol							0	0.0625	0	0	1	0	1	0	0	0	0	0	0	1	0	0	0
S. Rich and B. H. Brundage	1987	High-dose calcium channel-blocking therapy for primary pulmonary hypertension: Evidence for long-term reduction in pulmonary arterial pressure and regression of right ventricular hypertrophy	Circulation	76	1	0	13	10	3	0	36	12	3	3	#NULL!	#NULL!	#NULL!	#NULL!	#NULL!	#NULL!	#NULL!	#NULL!	Diltiazem	Nifedipine									1	365	1	76.92	#NULL!	0	#NULL!	0	0	0	0	0	0	1	0	0	0
T. D. Giles, G. E. Sander and L. C. Roffidal	1987	Comparison of nitrendipine and hydrochlorothiazide for systemic hypertension	American Journal of Cardiology	60	1	1	18	0	18	3	65.5	7.97	3	4	#NULL!	#NULL!	#NULL!	#NULL!	#NULL!	#NULL!	#NULL!	#NULL!	Nitrendipine	Hydrochloorthiazide									0	56	1	0	1	0	1	0	0	0	0	0	0	1	0	0	0
T. D. Giles, M. G. Thomas and A. C. Quiroz	1987	Acute and short-term effects of clonidine in heart failure	Angiology	38	7	1	10	0	10	3	58.5	4.97	5	8	#NULL!	#NULL!	#NULL!	#NULL!	#NULL!	#NULL!	#NULL!	#NULL!	Clonidipine	Placebo									0	84	1	0	#NULL!	0	#NULL!	0	0	0	0	0	0	1	0	0	0
T. De Marco, P. A. Daly and M. Liu	1987	Enalaprilat, a new parenteral angiotensin-converting enzyme inhibitor: Rapid changes in systemic and coronary hemodynamics and humoral profile in chronic heart failure	Journal of the American College of Cardiology	9	5	0	14	5	9	0	67	#NULL!	0	#NULL!	#NULL!	#NULL!	#NULL!	#NULL!	#NULL!	#NULL!	#NULL!	#NULL!	Enalaprilat										1	25	1	35.71	#NULL!	0	#NULL!	0	0	0	0	0	0	1	0	0	0
T. F. Morley, S. J. Zappasodi, A. Belli and J. C. Giudice	1987	Pulmonary vasodilator therapy for chronic obstructive pulmonary disease and cor pulmonale. Treatment with nifedipine, nitroglycerin, and oxygen	Chest	92	1	0	11	5	6	0	#NULL!	#NULL!	3	8	#NULL!	#NULL!	#NULL!	#NULL!	#NULL!	#NULL!	#NULL!	#NULL!	Nifedipine	Placebo									1	900	1	45.45	#NULL!	0	#NULL!	0	0	0	0	0	0	1	0	0	0
W. D. Cooper, D. Sheldon and D. Brown	1987	Post-marketing surveillance of enalapril: Experience in 11,710 hypertensive patients in general practice	Journal of the Royal College of General Practitioners	37	301	0	11710	6411	5255	0	58.4	11.1	0	#NULL!	#NULL!	#NULL!	#NULL!	#NULL!	#NULL!	#NULL!	#NULL!	#NULL!	enalapril										1	42	1	54.75	#NULL!	0	#NULL!	0	0	0	0	0	0	1	0	0	0
X. S. Yang, R. Coupez and H. Ector	1987	Effects of betaxolol on heart rate in patients with a recent transmural myocardial infarction	Acta Cardiologica	42	4	0	32	6	26	0	58.9	6.6	2	8	#NULL!	#NULL!	#NULL!	#NULL!	#NULL!	#NULL!	#NULL!	#NULL!	Betaxolol	Placebo									1	1	0	18.75	#NULL!	0	#NULL!	0	0	0	0	0	0	1	0	0	0
A. C. Tweddel, W. Martin, A. I. McGhie and I. Hutton	1988	Sustained haemodynamic effects of felodipine in patients with chronic cardiac failure	British Journal of Clinical Pharmacology	25	6	0	10	1	9	0	53	5	3	#NULL!	#NULL!	#NULL!	#NULL!	#NULL!	#NULL!	#NULL!	#NULL!	#NULL!	Felodipine										1	30	1	10	#NULL!	0	#NULL!	0	0	0	0	0	0	1	0	0	0
B. Levy and R. Slama	1988	Noninvasive study of cardiac structure and function after rilmenidine for essential hypertension	American Journal of Cardiology	61	7	0	14	#NULL!	#NULL!	4	41.8	4.1	5	#NULL!	#NULL!	#NULL!	#NULL!	#NULL!	#NULL!	#NULL!	#NULL!	#NULL!	Rilmenidine										1	28	1	#NULL!	#NULL!	0	#NULL!	0	0	0	0	0	0	1	0	0	0
C. A. Feldstein, A. O. Olivieri and R. P. Sabaris	1988	Comparison between the effects of urapidil and methyldopa on left ventricular hypertrophy and haemodynamics in humans	Drugs	#NULL!	#NULL!	0	35	18	17	0	#NULL!	#NULL!	9	0	#NULL!	#NULL!	#NULL!	#NULL!	#NULL!	#NULL!	#NULL!	#NULL!	Methyldopa	Urapidil									0	91	1	51.43	#NULL!	0	#NULL!	0	0	0	0	0	0	1	0	0	0
D. DiPette, C. R. Joyner, R. Townsend, E. Weber, K. Mauro and C. Cornman	1988	Left ventricular function in mild hypertension after adrenergic blockade	Hypertension	11	#NULL!	0	46	23	23	0	46.5	10.3	2	2	#NULL!	#NULL!	#NULL!	#NULL!	#NULL!	#NULL!	#NULL!	#NULL!	Atenolol	Labetolol									0	42	1	50	#NULL!	0	#NULL!	0	0	0	0	0	0	1	0	0	0
E. Cozzi and D. Tsialtas	1988		Cardiovascular Drugs and Therapy	2	2	1	17	0	20	3	49.1	60	0	2	#NULL!	#NULL!	#NULL!	#NULL!	#NULL!	#NULL!	#NULL!	#NULL!	enalapril	Celiprolol									0	14	0	0	#NULL!	0	#NULL!	0	0	0	0	0	0	1	0	0	0
E. Z. Fisman, A. Pines, E. Ben-Ari, R. J. Shiner, Y. Drory, B. A. Friedman and J. J. Kellermann	1988	Echocardiographic evaluation of the effects of gallopamil on left ventricular function	Clinical Pharmacology and Therapeutics	44	1	1	38	0	38	3	60.3	5.5	3	8	#NULL!	#NULL!	#NULL!	#NULL!	#NULL!	#NULL!	#NULL!	#NULL!	Gallopamil	Placebo									0	21	1	0	#NULL!	0	#NULL!	0	0	0	0	0	0	1	0	0	0
G. E. Garavaglia, F. H. Messerli, B. D. Nunez, R. E. Schmieder and E. D. Frohlich	1988	Angiotensin converting enzyme inhibitors. Disparities in the mechanism of their antihypertensive effect	Am J Hypertens	1	#NULL!	0	30	#NULL!	#NULL!	4	46.3	7.7	0	0	0	#NULL!	#NULL!	#NULL!	#NULL!	#NULL!	#NULL!	#NULL!	Lisinopril	Captopril	Enalapril								1	84	1	#NULL!	#NULL!	0	#NULL!	0	0	0	0	0	0	1	0	0	0
G. E. Garavaglia, F. H. Messerli, B. D. Nunez, R. E. Schmieder and E. D. Frohlich	1988	Immediate and short-term cardiovascular effects of a new converting enzyme inhibitor (lisinopril) in essential hypertension	American Journal of Cardiology	62	13	0	10	1	9	0	45	8	0	#NULL!	#NULL!	#NULL!	#NULL!	#NULL!	#NULL!	#NULL!	#NULL!	#NULL!	Lisinopril										1	84	1	10	#NULL!	0	#NULL!	0	0	0	0	0	0	1	0	0	0
H. D. Xian, D. Z. Chao, C. K. Lin and L. Huei	1988	A preliminary study on the therapeutic effects of a calcium antagonist (diltiazem) on primary congestive cardiomyopathy. A clinical survey of 15 cases	Japanese Heart Journal	29	3	0	15	5	10	0	41.1	4.3	3	#NULL!	#NULL!	#NULL!	#NULL!	#NULL!	#NULL!	#NULL!	#NULL!	#NULL!	diltiazem										1	1250	1	33.33	#NULL!	0	#NULL!	0	0	0	0	0	0	1	0	0	0
J. Ahlner, B. Bergdahl, U. Dahlstrom and J. Ohlsson	1988	Once daily dosing of enalapril in congestive heart failure	Acta Medica Scandinavica	223	4	0	21	6	15	0	62.7	8.2	0	8	#NULL!	#NULL!	#NULL!	#NULL!	#NULL!	#NULL!	#NULL!	#NULL!	Enalapril	Placebo									0	112	1	28.57	#NULL!	0	#NULL!	0	0	0	0	0	0	1	0	0	0
J. M. Herrmann, F. Bischof, F. Von Heymann, E. O. Mayer, G. Freischuetz and H. Burghagen	1988	Reduction of left ventricular hypertrophy in hypertensive patients after treatment with celiprolol	American Journal of Cardiology	61	5	0	14	8	6	0	41	#NULL!	2	#NULL!	#NULL!	#NULL!	#NULL!	#NULL!	#NULL!	#NULL!	#NULL!	#NULL!	Celiprolol										1	183	1	57.14	#NULL!	0	#NULL!	0	0	0	0	0	0	1	0	0	0
J. M. Kirshenbaum, R. F. Kloner, N. McGowan and E. M. Antman	1988	Use of an ultrashort-acting beta-receptor blocker (esmolol) in patients with acute myocardial ischemia and relative contraindications to beta-blockade therapy	Journal of the American College of Cardiology	12	3	0	16	10	6	0	65	11	2	#NULL!	#NULL!	#NULL!	#NULL!	#NULL!	#NULL!	#NULL!	#NULL!	#NULL!	Esmolol										1	1.5	0	62.5	#NULL!	0	#NULL!	0	0	0	0	0	0	1	0	0	0
L. L. Johnson, J. Cubbon, E. Escala, R. Sciacca, K. B. Ramanathan, H. Berger and R. H. Jones	1988	Hemodynamic effects of labetalol in patients with combined hypertension and left ventricular failure	Journal of Cardiovascular Pharmacology	12	3	0	16	2	14	0	51	#NULL!	2	#NULL!	#NULL!	#NULL!	#NULL!	#NULL!	#NULL!	#NULL!	#NULL!	#NULL!	Labetolol										1	28	1	12.5	#NULL!	0	#NULL!	0	0	0	0	0	0	1	0	0	0
M. A. Pfeffer, G. A. Lamas, D. E. Vaughan, A. F. Parisi and E. Braunwald	1988	Effect of captopril on progressive ventricular dilatation after anterior myocardial infarction	New England Journal of Medicine	319	2	0	59	5	54	0	57.5	8.6	0	8	#NULL!	#NULL!	#NULL!	#NULL!	#NULL!	#NULL!	#NULL!	#NULL!	Captopril	Placebo									0	365	1	8.47	#NULL!	0	#NULL!	0	0	0	0	0	0	1	0	0	0
M. Galderisi, A. Celentano, G. Mossetti, M. Garofalo, G. F. Mureddu, P. Tammaro, E. Gravina and O. De Divitiis	1988	Effects of nicardipine on chronic stable effort angina: A non-invasive assessment	Journal of International Medical Research	16	5	0	12	6	6	0	54	4.5	3	#NULL!	#NULL!	#NULL!	#NULL!	#NULL!	#NULL!	#NULL!	#NULL!	#NULL!	Nicardipine										1	28	1	50	#NULL!	0	#NULL!	0	0	0	0	0	0	1	0	0	0
M. S. Nieminen, J. Rapola, T. J. Pellinen and L. Toivonen	1988	Haemodynamic effects of atenolol and bopindolol at rest and during isometric exercise. A non-invasive study in healthy volunteers	Ann Clin Res	20	6	0	10	6	4	0	23.4	2.1	2	2	#NULL!	#NULL!	#NULL!	#NULL!	#NULL!	#NULL!	#NULL!	#NULL!	Atenolol	Bopindolol									0	14	0	60	#NULL!	0	#NULL!	0	0	0	0	0	0	1	0	0	0
N. De Luca, G. Rosiello, M. Crispino, M. Volpe, P. Galletti, G. Buzzetti and B. Trimarco	1988	Effects of chronic antihypertensive treatment with ketanserin versus metoprolol on blood pressure and large arteries' compliance in humans: A cross-over double-blind study	Journal of Clinical Pharmacology	28	4	0	20	7	13	0	44	1	9	2	#NULL!	#NULL!	#NULL!	#NULL!	#NULL!	#NULL!	#NULL!	#NULL!	Ketanserin	Metoprolol									0	10	0	35	#NULL!	0	#NULL!	0	0	0	0	0	0	1	0	0	0
N. Sharpe, J. Murphy, H. Smith and S. Hannan	1988	Treatment of patients with symptomless left ventricular dysfunction after myocardial infarction	Lancet	1	8580	0	60	4	56	0	56.3	10.2	4	0	8	#NULL!	#NULL!	#NULL!	#NULL!	#NULL!	#NULL!	#NULL!	Furosemide	Captopril	Placebo								0	365	1	6.67	1	0	1	0	0	0	0	0	0	1	0	0	0
P. A. Bostrom, B. Lilja, B. W. Johansson and K. Meier	1988	The effect of oral diltiazem on left ventricular performance in postinfarction patients	Clinical Cardiology	11	11	1	12	0	12	3	61	#NULL!	3	#NULL!	#NULL!	#NULL!	#NULL!	#NULL!	#NULL!	#NULL!	#NULL!	#NULL!	Diltiazem										1	14	0	0	#NULL!	0	#NULL!	0	0	0	0	0	0	1	0	0	0
R. G. Asmar, B. Pannier, J. P. Santoni, S. Laurent, G. M. London, B. I. Levy and M. E. Safar	1988	Reversion of cardiac hypertrophy and reduced arterial compliance after converting enzyme inhibition in essential hypertension	Circulation	78	4	0	16	4	12	0	49	#NULL!	0	#NULL!	#NULL!	#NULL!	#NULL!	#NULL!	#NULL!	#NULL!	#NULL!	#NULL!	Perindopril										1	84	1	25	#NULL!	0	#NULL!	0	0	0	0	0	0	1	0	0	0
R. Verma and K. C. Garg	1988	Early intervention with propranolol after acute myocardial infarction: Serial left ventricular function determined by M-mode and cross-sectional echocardiography	International Journal of Cardiology	21	3	0	50	9	41	0	48.6	9.4	2	8	#NULL!	#NULL!	#NULL!	#NULL!	#NULL!	#NULL!	#NULL!	#NULL!	Propanolol	Placebo									0	183	1	18	#NULL!	0	#NULL!	0	0	0	0	0	0	1	0	0	0
S. Betocchi, R. O. Bonow, I. R. O. Cannon, L. J. Lesko, H. G. Ostrow, R. M. Watson and D. R. Rosing	1988	Relation between serum nifedipine concentration and hemodynamic effects in nonobstructive hypertrophic cardiomyopathy	American Journal of Cardiology	61	10	0	13	6	7	0	39	#NULL!	3	#NULL!	#NULL!	#NULL!	#NULL!	#NULL!	#NULL!	#NULL!	#NULL!	#NULL!	Nifedipine										1	0.04	0	46.15	#NULL!	0	#NULL!	0	0	0	0	0	0	1	0	0	0
S. Mookherjee, K. Ashutosh, M. Dunsky, N. Hill, S. Vardan, H. Smulyan and R. Warner	1988	Nifedipine in chronic cor pulmonale: acute and relatively long-term effects	Clinical pharmacology and therapeutics	44	3	1	12	0	12	3	#NULL!	#NULL!	3	#NULL!	#NULL!	#NULL!	#NULL!	#NULL!	#NULL!	#NULL!	#NULL!	#NULL!	Nifedipine										1	43	1	0	#NULL!	0	#NULL!	0	0	0	0	0	0	1	0	0	0
T. Pop, T. Meinertz, K. V. Olshausen, N. Treese, K. J. Henrichs, C. J. Schuster, H. J. Rupprecht, W. Schlurmann and J. Meyer	1988	Combination of calcium channel blocker and thrombolytic therapy in acute myocardial infarction	American Heart Journal	115	3	0	149	24	125	0	59	10.5	3	8	#NULL!	#NULL!	#NULL!	#NULL!	#NULL!	#NULL!	#NULL!	#NULL!	Nifedipine	Placebo									0	30	1	16.11	#NULL!	0	#NULL!	0	0	0	0	0	0	1	0	0	0
W. M. Breisblatt, D. A. Waldo, M. J. Burns and L. J. Spaccavento	1988	Hemodynamic effects of intravenous metoprolol in acute myocardial infarction: The role of anatomic subsets in predicting patient response	American Heart Journal	116	#NULL!	0	30	6	24	0	60	7.8	2	#NULL!	#NULL!	#NULL!	#NULL!	#NULL!	#NULL!	#NULL!	#NULL!	#NULL!	metoprolol										1	0.03	0	20	#NULL!	0	#NULL!	0	0	0	0	0	0	1	0	0	0
W. Wurst and K. L. Neuhaus	1988	Acute haemodynamic effects of urapidil in patients with chronic left ventricular failure	European Journal of Clinical Pharmacology	35	3	1	10	0	10	3	52.5	13.4	5	#NULL!	#NULL!	#NULL!	#NULL!	#NULL!	#NULL!	#NULL!	#NULL!	#NULL!	Urapidil										1	0.04	0	0	#NULL!	0	#NULL!	0	0	0	0	0	0	1	0	0	0
Y. Myreng, H. Ihlen and S. Nitter-Hauge	1988	Effects of beta-adrenergic blockade on left ventricular relaxation and filling dynamics in coronary artery disease: a pulsed Doppler echocardiographic study	Eur Heart J	9	11	1	38	2	36	1	#NULL!	#NULL!	2	#NULL!	#NULL!	#NULL!	#NULL!	#NULL!	#NULL!	#NULL!	#NULL!	#NULL!	Atenolol										1	18	1	5.26	#NULL!	0	#NULL!	0	0	0	0	0	0	1	0	0	0
A. A. Ajayi, M. O. Balogun, E. A. Oyewo and G. O. A. Ladipo	1989	Enalapril in African patients with congestive cardiac failure	British Journal of Clinical Pharmacology	27	3	0	12	7	5	0	49.3	16.1	0	8	#NULL!	#NULL!	#NULL!	#NULL!	#NULL!	#NULL!	#NULL!	#NULL!	Enalapril	Placebo									0	8	0	58.33	#NULL!	0	#NULL!	0	0	0	0	0	0	1	0	0	0
A. G. Fraser, M. J. Lewis and A. H. Henderson	1989	Effects of enalapril on myocardial noradrenaline overflow during exercise in patients with chronic heart failure	British Heart Journal	61	1	1	14	0	14	3	50.9	11.5	0	8	#NULL!	#NULL!	#NULL!	#NULL!	#NULL!	#NULL!	#NULL!	#NULL!	Enalapril	Placebo									0	84	1	0	#NULL!	0	#NULL!	0	0	0	0	0	0	1	0	0	0
A. M. Grandi, A. Venco, F. Barzizza, B. Casadei, E. Marchesi and G. Finardi	1989	Effect of enalapril on left ventricular mass and performance in essential hypertension	American Journal of Cardiology	63	15	0	12	7	5	0	#NULL!	#NULL!	0	#NULL!	#NULL!	#NULL!	#NULL!	#NULL!	#NULL!	#NULL!	#NULL!	#NULL!	Enalapril										1	122	1	58.33	#NULL!	0	#NULL!	0	0	0	0	0	0	1	0	0	0
A. Marmor, T. Green, J. Krakuer, T. Szucs and A. Schneeweiss	1989	A single dose of cilazapril improves diastolic function in hypertensive patients	Am J Med	87	#NULL!	1	8	0	8	3	58.5	7.7	0	8	#NULL!	#NULL!	#NULL!	#NULL!	#NULL!	#NULL!	#NULL!	#NULL!	Cilazepril	Placebo									0	0.25	0	0	#NULL!	0	#NULL!	0	0	0	0	0	0	1	0	0	0
B. Edgar, A. H. J. Scaf, C. E. E. Kuntze, A. Van Bruggen, K. I. Lie and H. Wesseling	1989	Plasma concentration - Effect relationship of felodipine intravenously in patients with congestive heart failure	Journal of Cardiovascular Pharmacology	14	3	0	23	8	15	0	60.4	7	3	8	#NULL!	#NULL!	#NULL!	#NULL!	#NULL!	#NULL!	#NULL!	#NULL!	Felodipine	Placebo									0	0.08	0	34.78	#NULL!	0	#NULL!	0	0	0	0	0	0	1	0	0	0
B. F. Uretsky, J. A. Shaver, C. Liang, D. Amin, P. K. Shah, T. B. Levine, P. Walinsky, T. LeJemtel and T. Linnemaier	1989	Lisinopril for severe congestive heart failure	American Journal of Cardiology	63	8	0	55	9	46	0	59	#NULL!	0	#NULL!	#NULL!	#NULL!	#NULL!	#NULL!	#NULL!	#NULL!	#NULL!	#NULL!	lisinopril										1	90	1	16.36	#NULL!	0	#NULL!	0	0	0	0	0	0	1	0	0	0
B. Komsuoglu, O. Ozgur, E. L. Duman and S. S. Komsuoglu	1989	The effect of chronic antihypertensive therapy on the index of left ventricular mass in patients with essential hypertension	International Journal of Cardiology	22	1	0	30	#NULL!	#NULL!	4	49.8	8.1	2	5	#NULL!	#NULL!	#NULL!	#NULL!	#NULL!	#NULL!	#NULL!	#NULL!	Atenolol	Prazosin									0	1095	1	#NULL!	#NULL!	0	#NULL!	0	0	0	0	0	0	1	0	0	0
B. Maisch, U. Borst, W. Gerhards and G. Wagner	1989	Effect of bisoprolol on cardiac performance in coronary heart disease	European Journal of Clinical Pharmacology	36	3	0	25	4	21	0	59	#NULL!	2	#NULL!	#NULL!	#NULL!	#NULL!	#NULL!	#NULL!	#NULL!	#NULL!	#NULL!	Bisoprolol										0	7	0	16	#NULL!	0	#NULL!	0	0	0	0	0	0	1	0	0	0
B. P. McGrath, M. D. Newman and P. Older	1989	Hemodynamic study of short- and long-term isradipine treatment in patients with chronic ischemic congestive heart failure	American Journal of Medicine	86	0	1	9	0	9	3	54	#NULL!	3	8	#NULL!	#NULL!	#NULL!	#NULL!	#NULL!	#NULL!	#NULL!	#NULL!	Isradipine	Placebo									0	84	1	0	#NULL!	0	#NULL!	0	0	0	0	0	0	1	0	0	0
B. Trimarco, N. DeLuca, G. Rosiello, B. Ricciardelli, R. Marchegiano, G. Condorelli, M. Raponi and M. Condorelli	1989	Effects of long-term antihypertensive treatment with tertatolol on diastolic function in hypertensive patients with and without left ventricular hypertrophy	American Journal of Hypertension	2	#NULL!	0	15	6	9	0	49.6	4.1	2	#NULL!	#NULL!	#NULL!	#NULL!	#NULL!	#NULL!	#NULL!	#NULL!	#NULL!	Teratolol										1	183	1	40	#NULL!	0	#NULL!	0	0	0	0	0	0	1	0	0	0
C. Borghi, C. Magelli, S. Boschi, F. V. Costa, M. Capelli, E. Varani, B. Magnani and E. Ambrosioni	1989	Peripheral hemodynamic and humoral effects of oral zofenopril calcium (SQ. 26,991) in patients with congestive heart failure	Journal of Clinical Pharmacology	29	12	1	12	4	8	0	59	5.9	0	#NULL!	#NULL!	#NULL!	#NULL!	#NULL!	#NULL!	#NULL!	#NULL!	#NULL!	Zofenopril										1	0.01	0	33.33	#NULL!	0	#NULL!	0	0	0	0	0	0	1	0	0	0
C. G. Brilla, B. Kramer, H. M. Hoffmeister, W. Muller-Schauenburg, T. Risler and L. Seipel	1989	Low-dose enalapril in severe chronic heart failure	Cardiovascular Drugs and Therapy	3	2	0	38	14	24	0	57.5	8.9	0	#NULL!	#NULL!	#NULL!	#NULL!	#NULL!	#NULL!	#NULL!	#NULL!	#NULL!	Enalapril										1	91	1	36.84	#NULL!	0	#NULL!	0	0	0	0	0	0	1	0	0	0
C. Richard, C. Thuillez, M. Pezzano, G. Bottineau, J. F. Giudicelli and P. Auzepy	1989	Relationship between mixed venous oxygen saturation and cardiac index in patients with chronic congestive heart failure	Chest	95	6	0	10	3	7	0	65	#NULL!	0	#NULL!	#NULL!	#NULL!	#NULL!	#NULL!	#NULL!	#NULL!	#NULL!	#NULL!	Perindopril										1	1	0	30	#NULL!	0	#NULL!	0	0	0	0	0	0	1	0	0	0
D. Flammang, M. Waynberger, R. Paillet, C. Pruvot, G. Cosson and A. Chassing	1989	Myocardial infarction: Is bepridil, a new calcium antagonist, able to improve the course of the acute phase?	Cardiovascular Drugs and Therapy	2	6	0	100	25	75	0	65.4	#NULL!	0	#NULL!	#NULL!	#NULL!	#NULL!	#NULL!	#NULL!	#NULL!	#NULL!	#NULL!	Beripril										0	21	1	25	#NULL!	0	#NULL!	0	0	0	0	0	0	1	0	0	0
G. Binetti, I. Rubino, E. Varani, R. Spadoni, R. M. Ferretti, V. Cervi and B. Magnani	1989	Felodipine in severe chronic congestive heart failure: Acute effects on central hemodynamics and regional blood flow distribution	Cardiovascular Drugs and Therapy	3	6	1	10	0	10	3	53.4	9.3	3	#NULL!	#NULL!	#NULL!	#NULL!	#NULL!	#NULL!	#NULL!	#NULL!	#NULL!	Felodipine										1	0.05	0	0	#NULL!	0	#NULL!	0	0	0	0	0	0	1	0	0	0
G. De Simone, G. Costantino, S. Soro, L. Di Lorenzo, D. Moccia, S. Buonissimo and L. A. Ferrara	1989	Effects of nicardipine on left ventricular hemodynamic patterns in systemic hypertension	American Journal of Hypertension	2	#NULL!	0	17	9	8	0	45	8.1	3	8	#NULL!	#NULL!	#NULL!	#NULL!	#NULL!	#NULL!	#NULL!	#NULL!	Nicardipine	Placebo									0	60	1	52.94	#NULL!	0	#NULL!	0	0	0	0	0	0	1	0	0	0
G. F. Hauf, E. Jahnchen and H. Roskamm	1989	Acute and long-term hemodynamic effects of pimobendan (UD-CG 115 BS) in comparison with captopril	Journal of Cardiovascular Pharmacology	14	#NULL!	0	10	#NULL!	#NULL!	4	#NULL!	#NULL!	0	#NULL!	#NULL!	#NULL!	#NULL!	#NULL!	#NULL!	#NULL!	#NULL!	#NULL!	Captopril										0	14	0	#NULL!	#NULL!	0	#NULL!	0	0	0	0	0	0	1	0	0	0
G. R. Lewis	1989	Comparison of lisinopril versus placebo for congestive heart failure	American Journal of Cardiology	63	8	0	130	#NULL!	#NULL!	4	#NULL!	#NULL!	0	8	#NULL!	#NULL!	#NULL!	#NULL!	#NULL!	#NULL!	#NULL!	#NULL!	lisinopril	placebo									0	90	1	#NULL!	#NULL!	0	#NULL!	0	0	0	0	0	0	1	0	0	0
H. Eichstaedt, O. Danne, M. Langer, M. Cordes, C. Schubert, R. Felix and H. Schmutzler	1989	Regression of left ventricular hypertrophy under ramipril treatment investigated by nuclear magnetiic resonance imaging	Journal of Cardiovascular Pharmacology	13	#NULL!	0	32	9	23	0	#NULL!	#NULL!	0	#NULL!	#NULL!	#NULL!	#NULL!	#NULL!	#NULL!	#NULL!	#NULL!	#NULL!	Ramipril										1	91	1	28.13	#NULL!	0	#NULL!	0	0	0	0	0	0	1	0	0	0
H. Pouleur, C. Hanet and M. F. Rousseau	1989	The efficacy and safety of chronic oral administration of xamoterol to patients with severe heart failure treated with ACE inhibitors	Br J Clin Pharmacol	#NULL!	#NULL!	0	9	2	7	0	58	#NULL!	2	#NULL!	#NULL!	#NULL!	#NULL!	#NULL!	#NULL!	#NULL!	#NULL!	#NULL!	Xamoterol										1	60	1	22.22	#NULL!	0	#NULL!	0	0	0	0	0	0	1	0	0	0
I. G. Crozier, M. G. Nicholls, H. Ikram, E. A. Espiner and T. G. Yandle	1989	Atrial natriuretic peptide levels in congestive heart failure in man before and during converting enzyme inhibition	Clinical and Experimental Pharmacology and Physiology	16	5	0	7	1	6	0	59.9	9.8	0	#NULL!	#NULL!	#NULL!	#NULL!	#NULL!	#NULL!	#NULL!	#NULL!	#NULL!	Ramipril										1	2	0	14.29	#NULL!	0	#NULL!	0	0	0	0	0	0	1	0	0	0
I. Kobrin, D. Ben-Ishay, R. Bompani, R. Dixon, R. J. Hoverman, R. W. Jones, P. Kogler and R. Sanchez	1989	Efficacy and safety of cilazapril in elderly patients with essential hypertension. A multicenter study	Am J Med	87	#NULL!	0	83	42	41	0	68	4	0	#NULL!	#NULL!	#NULL!	#NULL!	#NULL!	#NULL!	#NULL!	#NULL!	#NULL!	Cilazepril										1	84	1	50.6	#NULL!	0	#NULL!	0	0	0	0	0	0	1	0	0	0
J. Beaune	1989	Comparison of enalapril versus digoxin for congestive heart failure	American Journal of Cardiology	63	8	0	142	19	123	0	56	9	0	#NULL!	#NULL!	#NULL!	#NULL!	#NULL!	#NULL!	#NULL!	#NULL!	#NULL!	Enalapril										0	56	1	13.38	#NULL!	0	#NULL!	0	0	0	0	0	0	1	0	0	0
J. Insel, D. M. Mirvis, M. J. Boland, M. P. Cinquegrani, J. Shanes, S. A. Rubin and J. J. Whalen	1989	A multicenter study of the safety and efficacy of benazepril hydrochloride, a long-acting angiotensin-converting enzyme inhibitor, in patients with chronic congestive heart failure	Clin Pharmacol Ther	45	3	0	26	1	25	0	58.5	9.7	0	9	#NULL!	#NULL!	#NULL!	#NULL!	#NULL!	#NULL!	#NULL!	#NULL!	Benazepril	Placebo									1	3	0	3.85	#NULL!	0	#NULL!	0	0	0	0	0	0	1	0	0	0
J. L. Chiasson and P. Larochelle	1989	Hemodynamic and endocrine effects of acute and chronic administration of nifedipine	Journal of Clinical Pharmacology	29	2	0	14	4	10	0	54.6	2.6	3	#NULL!	#NULL!	#NULL!	#NULL!	#NULL!	#NULL!	#NULL!	#NULL!	#NULL!	Nifedipine										1	84	1	28.57	#NULL!	0	#NULL!	0	0	0	0	0	0	1	0	0	0
J. Szlachcic, J. F. Tubau, C. Vollmer and B. M. Massie	1989	Effect of diltiazem on left ventricular mass and diastolic filling in mild to moderate hypertension	American Journal of Cardiology	63	3	1	28	0	28	3	48	10	3	8	#NULL!	#NULL!	#NULL!	#NULL!	#NULL!	#NULL!	#NULL!	#NULL!	diltiazem	placebo									0	112	1	0	#NULL!	0	#NULL!	0	0	0	0	0	0	1	0	0	0
L. J. Dell'Italia and R. A. Walsh	1989	Effect of intravenous metoprolol on left ventricular performance in Q-wave acute myocardial infarction	American Journal of Cardiology	63	3	0	16	9	7	0	56	8	2	#NULL!	#NULL!	#NULL!	#NULL!	#NULL!	#NULL!	#NULL!	#NULL!	#NULL!	Metoprolol										1	0.007	0	56.25	#NULL!	0	#NULL!	0	0	0	0	0	0	1	0	0	0
M. H. Crawford, R. S. Wilson, R. A. O'Rourke and J. A. Vittitoe	1989	Effect of digoxin and vasodilators on left ventricular function in aortic regurgitation	International Journal of Cardiology	23	3	1	10	0	10	3	54	#NULL!	3	9	#NULL!	#NULL!	#NULL!	#NULL!	#NULL!	#NULL!	#NULL!	#NULL!	Nifedipine	Hydralazine									1	91	1	0	#NULL!	0	#NULL!	0	0	0	0	0	0	1	0	0	0
M. J. Semigran, G. W. Dec, C. A. Boucher and M. A. Fifer	1989	Inotropic effect of nicardipine in patients with heart failure: assessment by left ventricular end-systolic pressure-volume analysis.	Journal of the American College of Cardiology	14	5	0	15	1	14	0	63	2	3	#NULL!	#NULL!	#NULL!	#NULL!	#NULL!	#NULL!	#NULL!	#NULL!	#NULL!	Nicardipine										1	0.007	0	6.67	#NULL!	0	#NULL!	0	0	0	0	0	0	1	0	0	0
M. Meric, K. Adalet, F. Erzengin, F. Korkut, O. Okur and K. Buyukozturk	1989	The effects of slow-release verapamil on blood pressure and cardiovascular system in essential hypertension	Journal of Cardiovascular Pharmacology	13	#NULL!	0	26	15	11	0	43	10	3	8	#NULL!	#NULL!	#NULL!	#NULL!	#NULL!	#NULL!	#NULL!	#NULL!	Verapamil	Placebo									0	14	0	57.69	#NULL!	0	#NULL!	0	0	0	0	0	0	1	0	0	0
M. T. La Rovere, A. Mortara, C. Opasich and G. Specchia	1989	Acute and chronic effects of nicardipine on rest and exercise haemodynamics in post-myocardial infarction patients with latent cardiac failure	European Heart Journal	10	5	1	10	0	10	3	54	9	3	#NULL!	#NULL!	#NULL!	#NULL!	#NULL!	#NULL!	#NULL!	#NULL!	#NULL!	Nicardipine										1	21	1	0	#NULL!	0	#NULL!	0	0	0	0	0	0	1	0	0	0
O. R. Rosales, G. E. Sander, L. Roffidal, M. B. Given and T. D. Giles	1989	Carteolol, an antihypertensive beta-blocker with intrinsic sympathomimetic activity, reduces ECG evidence of left ventricular hypertrophy	Chest	95	1	1	16	0	16	3	58.9	4	2	#NULL!	#NULL!	#NULL!	#NULL!	#NULL!	#NULL!	#NULL!	#NULL!	#NULL!	Carteolol										1	365	1	0	#NULL!	0	#NULL!	0	0	0	0	0	0	1	0	0	0
P. A. De Graeff, J. H. Kingma, J. W. Viersma, H. Wesseling and K. I. Lie	1989	Acute and chronic effects of ramipril and captopril in congestive heart failure	International Journal of Cardiology	23	1	0	13	1	12	0	64	3	0	0	#NULL!	#NULL!	#NULL!	#NULL!	#NULL!	#NULL!	#NULL!	#NULL!	Ramipril	Captopril									1	84	1	7.69	#NULL!	0	#NULL!	0	0	0	0	0	0	1	0	0	0
P. Gosse, P. Lacroix, R. Roudaut and M. Dallocchio	1989	Left ventricular mass changes with nicardipine therapy in essential hypertension	Cardiovascular Drugs and Therapy	3	4	0	18	5	13	0	48	13	3	#NULL!	#NULL!	#NULL!	#NULL!	#NULL!	#NULL!	#NULL!	#NULL!	#NULL!	nicardipine										1	90	1	27.78	#NULL!	0	#NULL!	0	0	0	0	0	0	1	0	0	0
P. J. Commerford and C. Adnams	1989	Effects of calcium antagonists on hypertension and diastolic function	South African Medical Journal	76	3	0	22	#NULL!	#NULL!	4	#NULL!	#NULL!	3	3	#NULL!	#NULL!	#NULL!	#NULL!	#NULL!	#NULL!	#NULL!	#NULL!	Nifedipine	Diltiazem									1	0.04	0	#NULL!	#NULL!	0	#NULL!	0	0	0	0	0	0	1	0	0	0
R. A. Sanchez, C. A. Traballi, E. J. Marco, T. Cianciulli, C. A. Giannone and A. J. Ramirez	1989	Long-term evaluation of cilazapril in severe hypertension. Assessment of left ventricular and renal function	Am J Med	87	#NULL!	0	30	7	23	0	56	#NULL!	0	#NULL!	#NULL!	#NULL!	#NULL!	#NULL!	#NULL!	#NULL!	#NULL!	#NULL!	Cilazepril										1	336	1	23.33	#NULL!	0	#NULL!	0	0	0	0	0	0	1	0	0	0
S. Capewell, D. Taverner, W. J. Hannan and A. L. Muir	1989	Acute and chronic arterial and venous effects of captopril in congestive cardiac failure	British Medical Journal	299	6705	1	16	0	16	3	64.5	4.1	0	#NULL!	#NULL!	#NULL!	#NULL!	#NULL!	#NULL!	#NULL!	#NULL!	#NULL!	Captopril										1	91	1	0	#NULL!	0	#NULL!	0	0	0	0	0	0	1	0	0	0
S. M. Karcier, B. Orbay, A. B. Ozder, N. Gurses, S. Aytekin, S. Satar, M. Ozturk and C. Demiroglu	1989	Sustained-release verapamil as a first-step drug in the treatment of mild to moderate hypertension	Journal of International Medical Research	17	3	0	19	15	4	0	55	10	3	#NULL!	#NULL!	#NULL!	#NULL!	#NULL!	#NULL!	#NULL!	#NULL!	#NULL!	Verapamil										1	56	1	78.95	#NULL!	0	#NULL!	0	0	0	0	0	0	1	0	0	0
S. R. Goldsmith, G. Francis and J. N. Cohn	1989	Attenuation of the pressor response to intravenous furosemide by angiotensin converting enzyme inhibition in congestive heart failure	American Journal of Cardiology	64	19	0	16	3	13	0	#NULL!	#NULL!	4	0	#NULL!	#NULL!	#NULL!	#NULL!	#NULL!	#NULL!	#NULL!	#NULL!	Furosemide	Captopril									1	0.04	0	18.75	1	0	1	0	0	0	0	0	0	1	0	0	0
T. D. Giles, R. Katz, J. M. Sullivan, P. Wolfson, M. Haugland, P. Kirlin, E. Powers, S. Rich, B. Hackshaw, A. Chiaramida and et al.	1989	Short- and long-acting angiotensin-converting enzyme inhibitors: a randomized trial of lisinopril versus captopril in the treatment of congestive heart failure. The Multicenter Lisinopril-Captopril Congestive Heart Failure Study Group	J Am Coll Cardiol	13	6	0	189	42	148	0	60.2	#NULL!	0	0	#NULL!	#NULL!	#NULL!	#NULL!	#NULL!	#NULL!	#NULL!	#NULL!	Captopril	Lisinopril									0	12	0	22.22	#NULL!	0	#NULL!	0	0	0	0	0	0	1	0	0	0
U. De Faire, K. Lindvall, G. Andersson and S. Eriksson	1989	Regression of left ventricular hypertrophy on long-term treatment with captopril of severe hypertensives refractory to standard triple treatment	European Journal of Clinical Pharmacology	37	3	0	10	1	9	0	53	#NULL!	0	#NULL!	#NULL!	#NULL!	#NULL!	#NULL!	#NULL!	#NULL!	#NULL!	#NULL!	captopril										1	365	1	10	#NULL!	0	#NULL!	0	0	0	0	0	0	1	0	0	0
U. Gerckens, E. Grube, T. Mengden, H. Sigel, W. L. Wagner, T. Lahn, R. Irmisch and H. Metzger	1989	Pharmacokinetic and pharmacodynamic properties of ramipril in patients with congestive heart failure (NYHA III-IV)	J Cardiovasc Pharmacol	#NULL!	#NULL!	0	27	18	9	0	62	#NULL!	0	#NULL!	#NULL!	#NULL!	#NULL!	#NULL!	#NULL!	#NULL!	#NULL!	#NULL!	Ramipril										1	10	0	66.67	#NULL!	0	#NULL!	0	0	0	0	0	0	1	0	0	0
V. Kinhal, A. Kulkarni, R. Pozderac and J. Cubbon	1989	Hemodynamic effects of dilevalol in patients with systemic hypertension and left ventricular dysfunction	American Journal of Cardiology	63	19	1	9	0	9	3	60	#NULL!	2	#NULL!	#NULL!	#NULL!	#NULL!	#NULL!	#NULL!	#NULL!	#NULL!	#NULL!	Dilevalol										1	73	1	0	#NULL!	0	#NULL!	0	0	0	0	0	0	1	0	0	0
W. B. White, P. Schulman, M. K. Karimeddini and V. E. Smith	1989	Regression of left ventricular mass is accompanied by improvement in rapid left ventricular filling following antihypertensive therapy with metoprolol	Am Heart J	117	1	0	9	4	5	0	42	9	2	#NULL!	#NULL!	#NULL!	#NULL!	#NULL!	#NULL!	#NULL!	#NULL!	#NULL!	Metoprolol										1	183	1	44.44	#NULL!	0	#NULL!	0	0	0	0	0	0	1	0	0	0
W. F. Graettinger, J. L. Lipson, R. C. Klein, D. G. Cheung and M. A. Weber	1989	Comparison of antihypertensive therapies by noninvasive techniques	Chest	96	1	1	19	0	19	3	56	#NULL!	0	2	#NULL!	#NULL!	#NULL!	#NULL!	#NULL!	#NULL!	#NULL!	#NULL!	Atenolol	Lisinopril									0	84	1	0	#NULL!	0	#NULL!	0	0	0	0	0	0	1	0	0	0
Y. Fox and W. A. Littler	1989	Arterial vasodilator therapy in heart failure: Haemodynamic response patterns predictive of changes in exercise capacity	Journal of Cardiovascular Pharmacology	14	6	0	10	2	8	0	62	#NULL!	3	8	#NULL!	#NULL!	#NULL!	#NULL!	#NULL!	#NULL!	#NULL!	#NULL!	Felodipine	Placebo									0	42	1	20	#NULL!	0	#NULL!	0	0	0	0	0	0	1	0	0	0
Y. Kobayashi, K. Kuniyoshi, H. Miyata, S. Kawata and N. Kajiwara	1989	Effects of chronic atenolol therapy on cardiovascular response to isometric exercise in essential hypertension	Journal of International Medical Research	17	2	0	10	4	6	0	50.6	3.5	2	#NULL!	#NULL!	#NULL!	#NULL!	#NULL!	#NULL!	#NULL!	#NULL!	#NULL!	Atenolol										1	54.3	1	40	#NULL!	0	#NULL!	0	0	0	0	0	0	1	0	0	0
A. Friart, L. Stamatakis and C. Philippart	1990	Doppler evaluation of left ventricular filling: Effect of verapamil on non-obstructive hypertrophic cardiomyopathy	European Heart Journal	11	9	0	17	13	4	0	71	#NULL!	3	#NULL!	#NULL!	#NULL!	#NULL!	#NULL!	#NULL!	#NULL!	#NULL!	#NULL!	Verapamil										1	5	0	76.47	#NULL!	0	#NULL!	0	0	0	0	0	0	1	0	0	0
A. V. Mattioli, M. G. Modena, G. Fantini and G. Mattioli	1990	Atenolol in dilated cardiomyopathy: A clinical instrumental study	Cardiovascular Drugs and Therapy	4	2	0	11	1	10	0	41.7	13.8	2	#NULL!	#NULL!	#NULL!	#NULL!	#NULL!	#NULL!	#NULL!	#NULL!	#NULL!	Atenolol										1	91	1	9.09	#NULL!	0	#NULL!	0	0	0	0	0	0	1	0	0	0
B. Silke, S. P. Verma and S. H. Taylor	1990	Pharmacodynamic monitoring during acute intervention in ischaemic heart disease using a new echo-Doppler device	British Journal of Clinical Pharmacology	29	6	0	30	2	28	0	55	2	2	8	#NULL!	#NULL!	#NULL!	#NULL!	#NULL!	#NULL!	#NULL!	#NULL!	Atenolol	Placebo									0	0.007	0	6.67	#NULL!	0	#NULL!	0	0	0	0	0	0	1	0	0	0
C. Borghi, C. Magelli, F. V. Costa, B. Magnani and E. Ambrosioni	1990	Captopril improves hemodynamic response to static exercise in patients with congestive heart failure: A double-blind, placebo-controlled, randomized trial	Clinical Cardiology	13	5	0	16	6	10	0	58	5	0	8	#NULL!	#NULL!	#NULL!	#NULL!	#NULL!	#NULL!	#NULL!	#NULL!	Captopril	Placebo									0	0.06	0	37.5	#NULL!	0	#NULL!	0	0	0	0	0	0	1	0	0	0
C. Gokce, A. Oram, S. Kes, E. Oram and S. Ugurlu	1990	Effects of nicardipine on left ventricular dimensions and hemodynamics in systemic hypertension	American Journal of Cardiology	65	9	0	18	14	4	0	48	2	3	#NULL!	#NULL!	#NULL!	#NULL!	#NULL!	#NULL!	#NULL!	#NULL!	#NULL!	Nicardipine										1	28	1	77.78	#NULL!	0	#NULL!	0	0	0	0	0	0	1	0	0	0
C. Thuillez, C. Richard, H. Loueslati, P. Auzepy and J. F. Giudicelli	1990	Systemic and regional hemodynamic effects of perindopril in congestive heart failure	Journal of Cardiovascular Pharmacology	15	4	0	10	3	7	0	64.4	7.9	0	#NULL!	#NULL!	#NULL!	#NULL!	#NULL!	#NULL!	#NULL!	#NULL!	#NULL!	Perindopril										1	1	0	30	#NULL!	0	#NULL!	0	0	0	0	0	0	1	0	0	0
E. J. Eichhorn, J. B. Bedotto, C. R. Malloy, B. A. Hatfield, D. Deitchman, M. Brown, J. E. Willard and P. A. Grayburn	1990	Effect of beta-adrenergic blockade on myocardial function and energetics in congestive heart failure. Improvements in hemodynamic, contractile, and diastolic performance with bucindolol	Circulation	82	2	1	15	0	15	3	50	11	2	#NULL!	#NULL!	#NULL!	#NULL!	#NULL!	#NULL!	#NULL!	#NULL!	#NULL!	Bucindolol										1	91	1	0	#NULL!	0	#NULL!	0	0	0	0	0	0	1	0	0	0
E. P. Kromer, D. Elsner and G. A. Riegger	1990	Digoxin, converting-enzyme inhibition (quinapril), and the combination in patients with congestive heart failure functional class II and sinus rhythm	J Cardiovasc Pharmacol	16	1	0	22	6	16	0	48	3	0	#NULL!	#NULL!	#NULL!	#NULL!	#NULL!	#NULL!	#NULL!	#NULL!	#NULL!	quinapril										0	42	1	27.27	#NULL!	0	#NULL!	0	0	0	0	0	0	1	0	0	0
G. Drobinski, G. Montalescot, J. M. Fossier and Y. Grosgogeat	1990	Haemodynamic effects of intravenous urapidil in patients with advanced left ventricular failure	Drugs	#NULL!	#NULL!	0	10	#NULL!	#NULL!	4	#NULL!	#NULL!	5	#NULL!	#NULL!	#NULL!	#NULL!	#NULL!	#NULL!	#NULL!	#NULL!	#NULL!	Uradipil										1	0.02	0	#NULL!	#NULL!	0	#NULL!	0	0	0	0	0	0	1	0	0	0
G. Nicholas, C. Oakley, H. Pouleur, M. F. Fousseau, L. E. Ryden, H. Wellens, W. M. Castle, H. Dargie, I. Ford, D. G. Julian, P. A. Poole-Wilson, F. Kaindl, H. D. Glogar, H. Sochor, J. M. Chaudron, P. Cheron, G. Jouret, J. Leonard and P. Mengeot	1990	Xamoterol in severe heart failure	Lancet	336	8706	0	477	143	343	0	62	10.3	2	8	#NULL!	#NULL!	#NULL!	#NULL!	#NULL!	#NULL!	#NULL!	#NULL!	Xamoterol	Placebo									0	91	1	29.98	#NULL!	0	#NULL!	0	0	0	0	0	0	1	0	0	0
H. Ikenouchi, T. Aoyagi, H. Matsui, T. Mochizuki, S. Momomura, T. Serizawa, M. Iizuka and T. Sugimoto	1990	Acute hemodynamic effects of nilvadipine, a new calcium channel blocker, in patients with congestive heart failure	Journal of Cardiovascular Pharmacology	15	2	0	12	#NULL!	#NULL!	4	59	#NULL!	3	#NULL!	#NULL!	#NULL!	#NULL!	#NULL!	#NULL!	#NULL!	#NULL!	#NULL!	Nilvadipine										1	0.04	0	#NULL!	#NULL!	0	#NULL!	0	0	0	0	0	0	1	0	0	0
H. Miyakoda, H. Kitamura, T. Kinugawa, M. Saito, H. Kotake and H. Mashiba	1990	Cardiac neurosis: Exercise tolerance and the role of sympathetic activity	Japanese Journal of Medicine	29	5	0	77	47	30	0	49.1	12.5	2	#NULL!	#NULL!	#NULL!	#NULL!	#NULL!	#NULL!	#NULL!	#NULL!	#NULL!	Metoprolol										1	14	0	61.04	#NULL!	0	#NULL!	0	0	0	0	0	0	1	0	0	0
H. Pouleur, C. Hanet and M. F. Rousseau	1990	Clinical experience of therapy with xamoterol in patients with severe systolic and diastolic dysfunction	Eur Heart J	#NULL!	#NULL!	0	10	2	8	0	56.5	#NULL!	2	#NULL!	#NULL!	#NULL!	#NULL!	#NULL!	#NULL!	#NULL!	#NULL!	#NULL!	Xamoterol										1	63	1	20	#NULL!	0	#NULL!	0	0	0	0	0	0	1	0	0	0
H. S. Ribner, K. B. Sagar, S. P. Glasser, A. M. Hsieh, C. V. Dills, S. Larkin, J. DeSilva and J. J. Whalen	1990	Long-term therapy with benazepril in patients with congestive heart failure: Effects on clinical status and exercise tolerance	Journal of Clinical Pharmacology	30	12	0	16	1	15	0	59.8	8.32	0	#NULL!	#NULL!	#NULL!	#NULL!	#NULL!	#NULL!	#NULL!	#NULL!	#NULL!	Benazepril										1	84	1	6.25	#NULL!	0	#NULL!	0	0	0	0	0	0	1	0	0	0
I. C. Todd and D. Ballantyne	1990	Antianginal efficacy of exercise training: a comparison with beta blockade	Br Heart J	64	1	1	40	0	40	3	53.1	4.8	2	#NULL!	#NULL!	#NULL!	#NULL!	#NULL!	#NULL!	#NULL!	#NULL!	#NULL!	Atenolol										1	7	0	0	#NULL!	0	#NULL!	0	0	0	0	0	0	1	0	0	0
I. S. Anand, G. S. Kalra, R. Ferrari, P. L. Wahi, P. C. Harris and P. A. Poole-Wilson	1990	Enalapril as initial and sole treatment in severe chronic heart failure with sodium retention	International Journal of Cardiology	28	3	1	5	0	5	3	#NULL!	#NULL!	0	#NULL!	#NULL!	#NULL!	#NULL!	#NULL!	#NULL!	#NULL!	#NULL!	#NULL!	Enalapril										1	30	1	0	#NULL!	0	#NULL!	0	0	0	0	0	0	1	0	0	0
J. F. Hansen	1990	Effect of verapamil on mortality and major events after acute myocardial infarction (The Danish Verapamil Infarction Trial II - DAVIT II)	American Journal of Cardiology	66	10	0	1775	359	1416	0	59.7	9.4	3	8	#NULL!	#NULL!	#NULL!	#NULL!	#NULL!	#NULL!	#NULL!	#NULL!	verapamil	placebo									0	487	1	20.23	#NULL!	0	#NULL!	0	0	0	0	0	0	1	0	0	0
J. F. Setaro, B. L. Zaret, D. S. Schulman, H. R. Black and R. Soufer	1990	Usefulness of verapamil for congestive heart failure associated with abnormal left ventricular diastolic filling and normal left ventricular systolic performance	American Journal of Cardiology	66	12	1	20	0	20	3	68	5	3	8	#NULL!	#NULL!	#NULL!	#NULL!	#NULL!	#NULL!	#NULL!	#NULL!	Verapamil	Placebo									0	35	1	0	#NULL!	0	#NULL!	0	0	0	0	0	0	1	0	0	0
J. J. McMurray, C. C. Lang, D. Maclean, D. G. McDevitt and A. D. Struthers	1990	Neuroendocrine changes post myocardial infarction: Effects of xamoterol	American Heart Journal	120	1	0	51	16	35	0	58.5	#NULL!	2	8	#NULL!	#NULL!	#NULL!	#NULL!	#NULL!	#NULL!	#NULL!	#NULL!	Xamoterol	Placebo									0	7	0	31.37	#NULL!	0	#NULL!	0	0	0	0	0	0	1	0	0	0
J. Lystash, C. Tedesco, G. Craddock and M. L. Smucker	1990	Usefulness of bucindolol in congestive heart failure	American Journal of Cardiology	66	5	0	19	4	15	0	54	#NULL!	2	8	#NULL!	#NULL!	#NULL!	#NULL!	#NULL!	#NULL!	#NULL!	#NULL!	Bucindolol	Placebo									0	91	1	21.05	#NULL!	0	#NULL!	0	0	0	0	0	0	1	0	0	0
J. M. Rapola, T. J. Pellinen, P. Koskinen, L. Toivonen and M. S. Nieminen	1990	Hemodynamic effects of pindolol and atenolol at rest and during isometric exercise: A noninvasive study with healthy volunteers	Cardiovascular Drugs and Therapy	4	3	0	10	6	4	0	23	2	2	2	#NULL!	#NULL!	#NULL!	#NULL!	#NULL!	#NULL!	#NULL!	#NULL!	Pindolol	Atenolol									0	7	0	60	#NULL!	0	#NULL!	0	0	0	0	0	0	1	0	0	0
J. Schofer, M. Hobuss, W. Aschenberg and A. Tews	1990	Acute and long-term haemodynamic and neurohumoral response to nisoldipine vs captopril in patients with heart failure: A randomized double-blind study	European Heart Journal	11	8	0	24	6	18	0	55.4	7.5	0	3	#NULL!	#NULL!	#NULL!	#NULL!	#NULL!	#NULL!	#NULL!	#NULL!	Captopril	Nisoldipine									0	91	1	25	#NULL!	0	#NULL!	0	0	0	0	0	0	1	0	0	0
K. Hiramatsu, T. Aizawa, T. Yamada, N. Takasu, A. Niwa, Y. Miyahara, M. Tsujino and Z. Shimizu	1990	Regression of left ventricular hypertrophy in patients with essential hypertension: Outcome of 12 years antihypertensive treatment	Cardiology	77	4	0	93	71	22	0	49.4	11.6	4	3	6	2	#NULL!	#NULL!	#NULL!	#NULL!	#NULL!	#NULL!	trichlormethiazide	nifedipine	methyldopa	propranolol							1	4380	1	76.34	1	0	1	0	0	0	0	0	0	1	0	0	0
K. K. Sethi, M. Nair, R. Arora and M. Khalilullah	1990	Oral metoprolol therapy in dilated cardiomyopathy: Hemodynamic evidence for improved diastolic function accompanying amelioration of symptoms	International Journal of Cardiology	29	3	0	22	10	12	0	37.3	10.5	2	#NULL!	#NULL!	#NULL!	#NULL!	#NULL!	#NULL!	#NULL!	#NULL!	#NULL!	Metoprolol										1	383	1	45.45	#NULL!	0	#NULL!	0	0	0	0	0	0	1	0	0	0
M. A. Konstam, M. W. Kronenberg, J. E. Udelson, J. Metherall, N. Dolan, T. R. Edens, D. M. Howe, S. Yusuf, M. Youngblood and H. Toltsis	1990	Effect of acute angiotensin converting enzyme inhibition on left ventricular filling in patients with congestive heart failure. Relation to right ventricular volumes	Circulation	81	#NULL!	0	43	#NULL!	#NULL!	4	#NULL!	#NULL!	0	#NULL!	#NULL!	#NULL!	#NULL!	#NULL!	#NULL!	#NULL!	#NULL!	#NULL!	Enalaprilat										1	0.02	0	#NULL!	#NULL!	0	#NULL!	0	0	0	0	0	0	1	0	0	0
M. Arita, S. Fujiwara, Y. Ueno, M. Shiotani, Y. Nakamura, C. Nakatsu, I. Nishio and Y. Masuyama	1990	Regression of left ventricular hypertrophy in hypertensive patients: responses to exercise by antihypertensive treatment	Jpn Circ J	54	5	0	30	#NULL!	#NULL!	4	#NULL!	#NULL!	2	3	0	#NULL!	#NULL!	#NULL!	#NULL!	#NULL!	#NULL!	#NULL!	metoprolol	nifedipine	captopril								1	30	1	#NULL!	#NULL!	0	#NULL!	0	0	0	0	0	0	1	0	0	0
M. B. Zemel, P. C. Zemel, R. J. Bryg and J. R. Sowers	1990	Dietary calcium induces regression of left ventricular hypertrophy in hypertensive non - insulin-dependent diabetic blacks	American Journal of Hypertension	3	#NULL!	1	6	0	12	3	#NULL!	#NULL!	2	#NULL!	#NULL!	#NULL!	#NULL!	#NULL!	#NULL!	#NULL!	#NULL!	#NULL!	Atenolol										1	84	1	0	#NULL!	0	#NULL!	0	0	0	0	0	0	1	0	0	0
M. Cocchieri, G. F. Alunni, A. Del Favero, F. Fortunati, G. Bardelli, E. A. Capponi, L. Regi and E. Boschetti	1990	Comparative effects of ibopamine and captopril in mild congestive heart failure. Focus on the long-term effects of inodilation on ventricular arrhythmias	Cardiology	77	#NULL!	0	22	#NULL!	#NULL!	4	#NULL!	#NULL!	9	0	#NULL!	#NULL!	#NULL!	#NULL!	#NULL!	#NULL!	#NULL!	#NULL!	Ibopamine	Captopril									0	91	1	#NULL!	#NULL!	0	#NULL!	0	0	0	0	0	0	1	0	0	0
M. Haude, W. Steffen, R. Erbel and J. Meyer	1990	Sublingual administration of captopril versus nitroglycerin in patients with severe congestive heart failure	International Journal of Cardiology	27	3	0	24	6	18	0	#NULL!	#NULL!	0	#NULL!	#NULL!	#NULL!	#NULL!	#NULL!	#NULL!	#NULL!	#NULL!	#NULL!	Captopril										0	0	0	25	#NULL!	0	#NULL!	0	0	0	0	0	0	1	0	0	0
M. Komajda, K. Klimczak, B. Boutin, F. Brackman, D. Guez and Y. Grosgogeat	1990	Effects of indapamide on left ventricular mass and function in systemic hypertension with left ventricular hypertrophy	Am J Cardiol	65	17	0	18	7	11	0	53.6	2.9	4	#NULL!	#NULL!	#NULL!	#NULL!	#NULL!	#NULL!	#NULL!	#NULL!	#NULL!	Indapamide										1	183	1	38.89	1	0	1	0	0	0	0	0	0	1	0	0	0
M. W. Kronenberg, J. T. Beard, S. M. Stein and M. P. Sandler	1990	Effects of beta-adrenergic blockade in acute myocardial infarction: Evaluation by radionuclide ventriculography	Journal of Nuclear Medicine	31	5	1	23	0	23	3	42.5	14.4	2	#NULL!	#NULL!	#NULL!	#NULL!	#NULL!	#NULL!	#NULL!	#NULL!	#NULL!	Metoprolol										1	0.01	0	0	#NULL!	0	#NULL!	0	0	0	0	0	0	1	0	0	0
M. Wehling, J. Zimmermann and K. Theisen	1990	Extracardial effects of oral ibopamine versus furosemide in patients with mild or moderate heart failure. A double-blind, randomized trial	Cardiology	77	#NULL!	0	12	4	8	0	49	10	4	4	#NULL!	#NULL!	#NULL!	#NULL!	#NULL!	#NULL!	#NULL!	#NULL!	Ibopamine	Furosemide									0	3	0	33.33	1	0	1	0	0	0	0	0	0	1	0	0	0
O. Roman, N. Meza and C. Klenner	1990	Effect of celiprolol on large and small arteries of the forearm circulation in hypertensive patients	Cardiovasc Drugs Ther	4	3	0	35	14	21	0	59	11	2	#NULL!	#NULL!	#NULL!	#NULL!	#NULL!	#NULL!	#NULL!	#NULL!	#NULL!	Celiprolol										1	28	1	40	#NULL!	0	#NULL!	0	0	0	0	0	0	1	0	0	0
P. Broadhurst, E. B. Raftery and A. Lahiri	1990	Value of carvedilol in congestive heart failure secondary to coronary artery disease	American Journal of Cardiology	66	15	0	17	6	11	0	68	#NULL!	2	#NULL!	#NULL!	#NULL!	#NULL!	#NULL!	#NULL!	#NULL!	#NULL!	#NULL!	Carvedilol										1	56	1	35.29	#NULL!	0	#NULL!	0	0	0	0	0	0	1	0	0	0
P. Gosse, R. Roudaut, G. Herrero and M. Dallocchio	1990	Beta-blockers vs. angiotensin-converting enzyme inhibitors in hypertension: effects on left ventricular hypertrophy	J Cardiovasc Pharmacol	#NULL!	#NULL!	0	56	19	37	0	49.9	10.9	2	0	#NULL!	#NULL!	#NULL!	#NULL!	#NULL!	#NULL!	#NULL!	#NULL!	Bisoprolol	Enalapril									0	183	1	33.93	#NULL!	0	#NULL!	0	0	0	0	0	0	1	0	0	0
P. Held, C. G. Regardh and K. Swedberg	1990	Pharmacokinetic and pharmacodynamic properties of atenolol in acute myocardial infarction	Journal of Cardiovascular Pharmacology	15	1	0	21	7	14	0	61	#NULL!	2	#NULL!	#NULL!	#NULL!	#NULL!	#NULL!	#NULL!	#NULL!	#NULL!	#NULL!	atenolol										1	6	0	33.33	#NULL!	0	#NULL!	0	0	0	0	0	0	1	0	0	0
R. K. Gupta, S. E. Kjeldsen, L. Krause, J. Kneisley, E. Posvar, A. B. Weder and S. Julius	1990	Hemodynamic effects of quinapril, a novel angiotensin-converting enzyme inhibitor	Clin Pharmacol Ther	48	1	1	10	0	10	3	42	3	0	8	#NULL!	#NULL!	#NULL!	#NULL!	#NULL!	#NULL!	#NULL!	#NULL!	Quinapril	Placebo									0	8	0	0	#NULL!	0	#NULL!	0	0	0	0	0	0	1	0	0	0
R. Scognamiglio, G. Fasoli, A. Ponchia and S. Dalla-Volta	1990	Long-term nifedipine unloading therapy in asymptomatic patients with chronic severe aortic regurgitation	Journal of the American College of Cardiology	16	2	0	72	10	62	0	35.9	13.2	3	8	#NULL!	#NULL!	#NULL!	#NULL!	#NULL!	#NULL!	#NULL!	#NULL!	Nifedipine	Placebo									0	365	1	13.89	#NULL!	0	#NULL!	0	0	0	0	0	0	1	0	0	0
R. T. Lee, C. P. Lord, T. Plappert and M. St. John Sutton	1990	Effects of nifedipine on transmitral Doppler blood flow velocity profile in patients with concentric left ventricular hypertrophy	American Heart Journal	119	5	0	20	#NULL!	#NULL!	4	42.1	12.3	3	#NULL!	#NULL!	#NULL!	#NULL!	#NULL!	#NULL!	#NULL!	#NULL!	#NULL!	Nifedipine										1	0.01	0	#NULL!	#NULL!	0	#NULL!	0	0	0	0	0	0	1	0	0	0
S. Ahmad, T. D. Giles, L. E. Roffidal, Y. Haney, M. B. Given and G. E. San der	1990	Intravenous captopril in congestive heart failure	Journal of Clinical Pharmacology	30	7	1	10	0	10	3	61	#NULL!	0	#NULL!	#NULL!	#NULL!	#NULL!	#NULL!	#NULL!	#NULL!	#NULL!	#NULL!	Captopril										1	0.16	0	0	#NULL!	0	#NULL!	0	0	0	0	0	0	1	0	0	0
S. Bekheit, M. Tangella, A. el-Sakr, Q. Rasheed, W. Craelius and N. el-Sherif	1990	Use of heart rate spectral analysis to study the effects of calcium channel blockers on sympathetic activity after myocardial infarction	Am Heart J	119	1	1	27	0	27	3	62	13	3	3	2	#NULL!	#NULL!	#NULL!	#NULL!	#NULL!	#NULL!	#NULL!	Diltiazem	Nifedipine	Metoprolol								1	42	1	0	#NULL!	0	#NULL!	0	0	0	0	0	0	1	0	0	0
S. Brune, T. Schmidt, U. Tebbe and H. Kreuzer	1990	Hemodynamic effects of nebivolol at rest and on exertion in patients with heart failure	Angiology	41	#NULL!	1	10	0	10	3	56.7	4.5	2	#NULL!	#NULL!	#NULL!	#NULL!	#NULL!	#NULL!	#NULL!	#NULL!	#NULL!	Nebivolol										1	7	0	0	#NULL!	0	#NULL!	0	0	0	0	0	0	1	0	0	0
T. J. Pellinen, L. Toivonen and M. S. Nieminen	1990	Haemodynamic effects of bopindolol and atenolol in coronary artery disease. A noninvasive study	Annals of Medicine	22	4	0	16	3	13	0	54	#NULL!	2	2	#NULL!	#NULL!	#NULL!	#NULL!	#NULL!	#NULL!	#NULL!	#NULL!	Bopindolol	Atenolol									0	42	1	18.75	#NULL!	0	#NULL!	0	0	0	0	0	0	1	0	0	0
T. Yamakado, H. Okano, S. Higashiyama, M. Hamada, T. Nakano and H. Takezawa	1990	Effects of nifedipine on left ventricular diastolic function in patients with asymptomatic or minimally symptomatic hypertrophic cardiomyopathy	Circulation	81	2	0	17	1	16	0	49	#NULL!	3	#NULL!	#NULL!	#NULL!	#NULL!	#NULL!	#NULL!	#NULL!	#NULL!	#NULL!	Nifedipine										1	0.01	0	5.88	#NULL!	0	#NULL!	0	0	0	0	0	0	1	0	0	0
U. Elkayam, J. Amin, A. Mehra, J. Vasquez, L. Weber and S. H. Rahimtoola	1990	A prospective, randomized, double-blind, crossover study to compare the efficacy and safety of chronic nifedipine therapy with that of isosorbide dinitrate and their combination in the treatment of chronic congestive heart failure	Circulation	82	6	0	28	3	25	0	55	10	3	#NULL!	#NULL!	#NULL!	#NULL!	#NULL!	#NULL!	#NULL!	#NULL!	#NULL!	nifedipine										0	56	1	10.71	#NULL!	0	#NULL!	0	0	0	0	0	0	1	0	0	0
V. Coto, M. Cocozza, U. Oliviero, A. Lucariello, T. Picano, B. Castaldo, V. Iovino and L. Cacciatore	1990	Regression of left ventricular hypertrophy and systolic function in hypertensive patients during long-term treatment with ketanserin	Cardiovasc Drugs Ther	#NULL!	#NULL!	0	13	4	9	0	#NULL!	#NULL!	9	#NULL!	#NULL!	#NULL!	#NULL!	#NULL!	#NULL!	#NULL!	#NULL!	#NULL!	Ketanserin										1	365	1	30.77	#NULL!	0	#NULL!	0	0	0	0	0	0	1	0	0	0
W. H. Leung, C. P. Lau, C. K. Wong, C. H. Cheng, Y. T. Tai and S. P. Lim	1990	Improvement in exercise performance and hemodynamics by labetalol in patients with idiopathic dilated cardiomyopathy	American Heart Journal	119	4	0	12	5	7	0	55	12	2	8	#NULL!	#NULL!	#NULL!	#NULL!	#NULL!	#NULL!	#NULL!	#NULL!	Labetalol	Placebo									0	56	1	41.67	#NULL!	0	#NULL!	0	0	0	0	0	0	1	0	0	0
W. Haerer, U. Bauer, N. Sultan, K. Cernoch, N. Mouselimis, K. J. Fehske, M. Hetzel, M. Stauch and V. Hombach	1990	Acute and chronic effects of a diuretic monotherapy with piretanide in congestive heart failure - A placebo-controlled trial	Cardiovascular Drugs and Therapy	4	2	0	60	9	51	0	52.4	6.4	4	8	#NULL!	#NULL!	#NULL!	#NULL!	#NULL!	#NULL!	#NULL!	#NULL!	Piretanide	Placebo									0	21	1	15	1	0	1	0	0	0	0	0	0	1	0	0	0
Y. M. Traub, G. Khoury, D. Groshar, A. Schneeweiss and A. Marmor	1990	Comparison of the acute effects of captopril and of nifedipine on left ventricular diastolic function in elderly hypertensive patients	Japanese Heart Journal	31	6	1	22	9	13	0	#NULL!	#NULL!	0	3	#NULL!	#NULL!	#NULL!	#NULL!	#NULL!	#NULL!	#NULL!	#NULL!	Captopril	Nifedipine									0	2	0	40.91	#NULL!	0	#NULL!	0	0	0	0	0	0	1	0	0	0
Y. Senda, H. Tohkai, M. Kimura, Y. Shida, S. Tutumi, H. Koshiyama, T. Tanaka, Y. Shimaji and T. Nogita	1990	ECG-gated cardiac scan and echocardiographic assessment of left ventricular hypertrophy: Reversal by 6-month treatment with diltiazem	Journal of Cardiovascular Pharmacology	16	2	1	9	3	6	1	58.3	6.8	3	#NULL!	#NULL!	#NULL!	#NULL!	#NULL!	#NULL!	#NULL!	#NULL!	#NULL!	Diltiazem										1	183	1	33.33	#NULL!	0	#NULL!	0	0	0	0	0	0	1	0	0	0
A. Barabino, G. Galbariggi, C. Pizzorni and G. Lotti	1991	Comparative effects of long-term therapy with captopril and ibopamine in chronic congestive heart failure in old patients	Cardiology	78	3	0	150	77	73	0	75	#NULL!	0	8	#NULL!	#NULL!	#NULL!	#NULL!	#NULL!	#NULL!	#NULL!	#NULL!	captopril	placebo									0	580	1	51.33	#NULL!	0	0	#NULL!	0	0	0	0	0	0	1	0	0
A. Iavernaro and F. Cucchini	1991	Acute effects of gallopamil on left ventricular systolic and diastolic function in patients with ischaemic heart disease	European Heart Journal	12	9	0	13	2	11	0	54	9	3	#NULL!	#NULL!	#NULL!	#NULL!	#NULL!	#NULL!	#NULL!	#NULL!	#NULL!	Gallopamil										1	0.02	0	15.38	#NULL!	0	0	#NULL!	0	0	0	0	0	0	1	0	0
A. J. Moss, D. Oakes, M. Rubison, M. McDermott, E. Carleen, S. Eberly and M. Brown	1991	Effects of diltiazem on long-term outcome after acute myocardial infarction in patients with and without a history of systemic hypertension	American Journal of Cardiology	68	5	0	2464	495	1969	0	58.1	9.7	3	8	#NULL!	#NULL!	#NULL!	#NULL!	#NULL!	#NULL!	#NULL!	#NULL!	diltiazem	placebo									0	760.4	1	20.09	#NULL!	0	0	#NULL!	0	0	0	0	0	0	1	0	0
A. M. Grandi, A. Venco, F. Barzizza, E. Petrucci, F. Scalise, G. Perani, E. Marchesi, P. Folino and G. Finardi	1991	Double-blind comparison of perindopril and captopril in hypertension. Effects on left ventricular morphology and function	Am J Hypertens	4	6	0	20	11	9	0	#NULL!	#NULL!	0	0	#NULL!	#NULL!	#NULL!	#NULL!	#NULL!	#NULL!	#NULL!	#NULL!	Perindopril	Captopril									0	91	1	55	#NULL!	0	0	#NULL!	0	0	0	0	0	0	1	0	0
A. M. Salmasi, S. Salmasi, G. MacDonald and A. N. Nicolaides	1991	Improvement of silent myocardial ischaemia and reduction of plasma fibrinogen during nisoldipine therapy in occult coronary arterial disease	International Journal of Cardiology	31	1	0	12	1	11	0	54.3	6	3	8	#NULL!	#NULL!	#NULL!	#NULL!	#NULL!	#NULL!	#NULL!	#NULL!	Nisoldipine										0	28	1	8.33	#NULL!	0	0	#NULL!	0	0	0	0	0	0	1	0	0
B. Andersson, C. Blomstrom-Lundqvist, T. Hedner and F. Waagstein	1991	Exercise hemodynamics and myocardial metabolism during long-term beta-adrenergic blockade in severe heart failure	Journal of the American College of Cardiology	18	4	0	21	2	19	0	51	9	2	#NULL!	#NULL!	#NULL!	#NULL!	#NULL!	#NULL!	#NULL!	#NULL!	#NULL!	Metoprolol										1	425	1	9.52	#NULL!	0	0	#NULL!	0	0	0	0	0	0	1	0	0
B. Herrlin, O. Nyquist and C. Sylven	1991	Induction of a reduction in haemoglobin concentration by enalapril in stable, moderate heart failure: A double blind study	British Heart Journal	66	3	0	19	3	16	0	51	6	0	8	#NULL!	#NULL!	#NULL!	#NULL!	#NULL!	#NULL!	#NULL!	#NULL!	Enalapril	Placebo									0	84	1	15.79	#NULL!	0	0	#NULL!	0	0	0	0	0	0	1	0	0
C. Barth, M. Ojile, A. C. Pearson and A. J. Labovitz	1991	Ultra short-acting intravenous beta-adrenergic blockade as add-on therapy in acute unstable angina	American Heart Journal	121	#NULL!	0	21	11	10	0	62	13	2	#NULL!	#NULL!	#NULL!	#NULL!	#NULL!	#NULL!	#NULL!	#NULL!	#NULL!	esmolol										1	0.02	0	52.38	#NULL!	0	0	#NULL!	0	0	0	0	0	0	1	0	0
C. C. De Cock, F. C. Visser, K. H. Peels, O. Kamp, J. van Eenige and J. P. Roos	1991	Effects of nisoldipine on systolic and diastolic function in postinfarction patients with reduced left ventricular function: A randomized, double-blind, placebo controlled study	European Heart Journal	12	9	0	30	7	23	0	56.2	8.2	3	8	#NULL!	#NULL!	#NULL!	#NULL!	#NULL!	#NULL!	#NULL!	#NULL!	Nisoldipine	Placebo									0	183	1	23.33	#NULL!	0	0	#NULL!	0	0	0	0	0	0	1	0	0
C. Cuspidi, L. Sampieri, L. Boselli, R. Bragato, L. Lonati, M. G. Bocciolone Leonetti and A. Zanchetti	1991	Cardiac structure and function before and after acute and chronic verapamil administration in hypertensive patients	Cardiology	79	3	0	24	10	14	0	47	7.4	3	8	#NULL!	#NULL!	#NULL!	#NULL!	#NULL!	#NULL!	#NULL!	#NULL!	Verapamil	Placebo									0	365	1	41.67	#NULL!	0	0	#NULL!	0	0	0	0	0	0	1	0	0
C. L. Grines, D. C. Booth, S. E. Nissen, J. C. Gurley, K. A. Bennett and A. N. DeMaria	1991	Acute effects of parenteral beta-blockade on regional ventricular function of infarct and noninfarct zones after reperfusion therapy in humans	Journal of the American College of Cardiology	17	6	0	65	17	48	0	53.8	10.1	2	8	#NULL!	#NULL!	#NULL!	#NULL!	#NULL!	#NULL!	#NULL!	#NULL!	Metoprolol	Placebo									1	0.007	0	26.15	#NULL!	0	0	#NULL!	0	0	0	0	0	0	1	0	0
C. N. Bairey, D. S. Krantz, V. DeQuattro, D. S. Berman and A. Rozanski	1991	Effect of beta-blockade on low heart rate-related ischemia during mental stress	J Am Coll Cardiol	17	6	0	19	2	17	0	60	7	2	8	#NULL!	#NULL!	#NULL!	#NULL!	#NULL!	#NULL!	#NULL!	#NULL!	Metoprolol	Placebo									0	21	1	10.53	#NULL!	0	0	#NULL!	0	0	0	0	0	0	1	0	0
D. Schwartz, M. Averbuch, A. Pines, R. Kornowski and Y. Levo	1991	Renal toxicity of enalapril in very elderly patients with progressive, severe congestive heart failure	Chest	100	6	0	20	6	14	0	75.6	6.7	0	#NULL!	#NULL!	#NULL!	#NULL!	#NULL!	#NULL!	#NULL!	#NULL!	#NULL!	Enalapril										1	30	1	30	#NULL!	0	0	#NULL!	0	0	0	0	0	0	1	0	0
E. D. Frohlich, M. J. McLoughlin, C. J. Losem, R. Ketelhut and F. H. Messerli	1991	Hemodynamic comparison of two nifedipine formulations in patients with essential hypertension	American Journal of Cardiology	68	13	1	10	1	9	0	52	3	3	8	#NULL!	#NULL!	#NULL!	#NULL!	#NULL!	#NULL!	#NULL!	#NULL!	Nifedipine	Placebo									1	1	0	10	#NULL!	0	0	#NULL!	0	0	0	0	0	0	1	0	0
E. D. Frohlich, R. Ketelhut, U. R. Kaesser, C. J. Losem and F. H. Messerli	1991	Hemodynamic effects of celiprolol in essential hypertension	Am J Cardiol	68	5	0	12	4	8	0	50	3	2	8	2	#NULL!	#NULL!	#NULL!	#NULL!	#NULL!	#NULL!	#NULL!	celiprolol	placebo	atenolol								1	131	1	33.33	#NULL!	0	0	#NULL!	0	0	0	0	0	0	1	0	0
E. G. Nabel, E. J. Topol, A. Galeana, S. G. Ellis, E. R. Bates, S. W. Werns, J. A. Walton, D. W. Muller, M. Schwaiger and B. Pitt	1991	A randomized placebo-controlled trial of combined early intravenous captopril and recombinant tissue-type plasminogen activator therapy in acute myocardial infarction	Journal of the American College of Cardiology	17	2	0	38	7	31	0	54.6	3.1	0	8	#NULL!	#NULL!	#NULL!	#NULL!	#NULL!	#NULL!	#NULL!	#NULL!	Captopril	Placebo									0	7	0	18.42	#NULL!	0	0	#NULL!	0	0	0	0	0	0	1	0	0
E. Grossman, F. H. Messerli, S. Oren, B. Nunez and G. E. Garavaglia	1991	Cardiovascular effects of isradipine in essential hypertension	Am J Cardiol	68	1	0	11	3	8	0	58	2	3	#NULL!	#NULL!	#NULL!	#NULL!	#NULL!	#NULL!	#NULL!	#NULL!	#NULL!	Isradipine										1	84	1	27.27	#NULL!	0	0	#NULL!	0	0	0	0	0	0	1	0	0
G. A. Riegger	1991	Effects of quinapril on exercise tolerance in patients with mild to moderate heart failure	Eur Heart J	12	6	0	225	91	134	0	#NULL!	#NULL!	0	8	#NULL!	#NULL!	#NULL!	#NULL!	#NULL!	#NULL!	#NULL!	#NULL!	Quinapril	Placebo									0	91	1	40.44	#NULL!	0	0	#NULL!	0	0	0	0	0	0	1	0	0
G. Mintz, R. Pizzarello and I. Klein	1991	Enhanced left ventricular diastolic function in hyperthyroidism: Noninvasive assessment and response to treatment	Journal of Clinical Endocrinology and Metabolism	73	1	1	19	19	0	2	26.5	4.9	2	#NULL!	#NULL!	#NULL!	#NULL!	#NULL!	#NULL!	#NULL!	#NULL!	#NULL!	Propanolol										1	14	0	100	#NULL!	0	0	#NULL!	0	0	0	0	0	0	1	0	0
H. H. Erlemeier, W. Kupper and W. Bleifeld	1991	Comparison of hormonal and haemodynamic changes after long-term oral therapy with pimobendan or enalapril - A double-blind randomized study	European Heart Journal	12	8	0	12	#NULL!	#NULL!	4	55	7	0	#NULL!	#NULL!	#NULL!	#NULL!	#NULL!	#NULL!	#NULL!	#NULL!	#NULL!	Enalapril										0	183	1	0	#NULL!	0	0	#NULL!	0	0	0	0	0	0	1	0	0
I. Sheiban, E. Arosio, G. Montesi, S. Tonni, G. Montresor and A. Lechi	1991	Remodeling of left ventricular geometry and function induced by lacidipine and nifedipine SR in mild-to-moderate hypertension	J Cardiovasc Pharmacol	#NULL!	#NULL!	1	25	0	25	3	41	8.1	3	3	#NULL!	#NULL!	#NULL!	#NULL!	#NULL!	#NULL!	#NULL!	#NULL!	Lacidipine	Nifedipine									1	183	1	0	#NULL!	0	0	#NULL!	0	0	0	0	0	0	1	0	0
J. Hasford, W. D. Bussmann, W. Delius, W. Koepcke, K. Lehmann and E. Weber	1991	First dose hypotension with enalapril and prazosin in congestive heart failure	International Journal of Cardiology	31	3	0	1182	546	636	0	68.4	11.2	0	5	#NULL!	#NULL!	#NULL!	#NULL!	#NULL!	#NULL!	#NULL!	#NULL!	Enalapril	Prazosin									0	1	0	46.19	#NULL!	0	0	#NULL!	0	0	0	0	0	0	1	0	0
J. L. Corral, N. C. Lopez, A. Pecorelli, L. A. Rincon and V. D. Teran	1991	Doxazosin in the treatment of mild or moderate essential hypertension: an echocardiographic study	Am Heart J	121	#NULL!	0	13	5	8	0	39.1	#NULL!	5	#NULL!	#NULL!	#NULL!	#NULL!	#NULL!	#NULL!	#NULL!	#NULL!	#NULL!	Doxazosin										1	84	1	38.46	#NULL!	0	0	#NULL!	0	0	0	0	0	0	1	0	0
J. L. Curtis, J. L. Houghton, J. H. Patterson, G. Koch, D. A. Bradley and K. F. Adams Jr	1991	Propranolol therapy alters estimation of potential cardiovascular risk derived from submaximal postinfarction exercise testing	American Heart Journal	121	#NULL!	0	28	12	16	0	58.8	12	2	8	#NULL!	#NULL!	#NULL!	#NULL!	#NULL!	#NULL!	#NULL!	#NULL!	Propanolol	Placebo									0	3.6	0	42.86	#NULL!	0	0	#NULL!	0	0	0	0	0	0	1	0	0
J. McMurray, C. C. Lang, D. MacLean, A. D. Struthers and D. G. McDevitt	1991	Effects of xamoterol in acute myocardial infarction: Blood pressure, heart rate, arrhythmias and early clinical course	International Journal of Cardiology	31	3	0	51	16	35	0	58.5	#NULL!	2	8	#NULL!	#NULL!	#NULL!	#NULL!	#NULL!	#NULL!	#NULL!	#NULL!	Xamoterol	Placebo									0	7	0	31.37	#NULL!	0	0	#NULL!	0	0	0	0	0	0	1	0	0
J. T. Heywood, B. Graham, G. E. Marais and K. R. Jutzy	1991	Effects of intravenous diltiazem on rapid atrial fibrillation accompanied by congestive heart failure	American Journal of Cardiology	67	13	1	9	0	9	3	68	9	3	#NULL!	#NULL!	#NULL!	#NULL!	#NULL!	#NULL!	#NULL!	#NULL!	#NULL!	Diltiazem										1	0.02	0	0	#NULL!	0	0	#NULL!	0	0	0	0	0	0	1	0	0
K. G. Oldroyd, M. P. Pye, S. G. Ray, J. Christie, I. Ford, S. M. Cobbe and H. J. Dargie	1991	Effects of early captopril administration on infarct expansion, left ventricular remodeling and exercise capacity after acute myocardial infarction	American Journal of Cardiology	68	8	0	99	17	65	0	60	7.1	0	8	#NULL!	#NULL!	#NULL!	#NULL!	#NULL!	#NULL!	#NULL!	#NULL!	Captopril	Placebo									0	60	1	17.17	#NULL!	0	0	#NULL!	0	0	0	0	0	0	1	0	0
K. J. Osterziel, R. Dietz and B. Lemmer	1991	Circadian rhythm of blood pressure in congestive heart failure and effects of ACE inhibitors	Chronobiology International	8	5	0	33	7	26	0	56	3	0	0	#NULL!	#NULL!	#NULL!	#NULL!	#NULL!	#NULL!	#NULL!	#NULL!	Captopril	Enalapril									0	7	0	21.21	#NULL!	0	0	#NULL!	0	0	0	0	0	0	1	0	0
K. R. Lees and J. L. Reid	1991	Differences in first dose response to angiotensin converting enzyme inhibition in congestive heart failure: A placebo controlled study	British Heart Journal	66	3	0	48	31	17	0	67.8	6.6	0	0	0	8	#NULL!	#NULL!	#NULL!	#NULL!	#NULL!	#NULL!	Captopril	Enalapril	Perindopril	Placebo							0	1	0	64.58	#NULL!	0	0	#NULL!	0	0	0	0	0	0	1	0	0
M. A. Saragoca, J. E. Portela, P. Abreu, F. Plavnik, A. Vanneta, H. Ajzen and O. L. Ramos	1991	Regression of left ventricular hypertrophy in the short-term treatment of hypertension with isradipine	Am J Hypertens	4	#NULL!	0	20	#NULL!	#NULL!	4	#NULL!	#NULL!	3	#NULL!	#NULL!	#NULL!	#NULL!	#NULL!	#NULL!	#NULL!	#NULL!	#NULL!	Isradipine										1	90	1	#NULL!	#NULL!	0	0	#NULL!	0	0	0	0	0	0	1	0	0
M. Dirksen, N. Pijls, P. Duijst, J. Boerema, A. H. Bosma, I. M. Hellemans, J. Henneman, N. J. Holwerda, R. Hulst, G. Kan, P. Kuyer, H. A. Oude Littikhuis, R. Romijn, L. C. Sleegers, A. J. M. T. Vet, W. G. De Voogt, P. De Weerd and P. Zijnen	1991	Enalapril and captopril in severe chronic heart failure	Drug Investigation	3	1	0	40	12	29	0	61	#NULL!	0	0	#NULL!	#NULL!	#NULL!	#NULL!	#NULL!	#NULL!	#NULL!	#NULL!	Captopril	Enalapril									0	84	1	30	#NULL!	0	0	#NULL!	0	0	0	0	0	0	1	0	0
M. Dratwa, J. Sennesael, F. Taillard, F. Baguet, J. M. Suc, R. L. Lins and N. Lameire	1991	Long-term tolerance of perindopril in hypertensive patients with impaired renal function	J Cardiovasc Pharmacol	#NULL!	#NULL!	0	36	8	28	0	57.1	7.2	0	#NULL!	#NULL!	#NULL!	#NULL!	#NULL!	#NULL!	#NULL!	#NULL!	#NULL!	Perindopril										1	365	1	22.22	#NULL!	0	0	#NULL!	0	0	0	0	0	0	1	0	0
M. Fukanami, K. Hashimura, M. Ohmori, T. Ikeda, K. Umemoto, K. Kumagai, A. Sakai, T. Yamada, N. Kondoh, T. Minamino, T. Nagareda, K. Kotoh and N. Hoki	1991	Effectiveness of long-term beta-blocker therapy for dilated cardiomyopathy-echocardiographical follow-up	Cardiovascular Drugs and Therapy	5	2	0	35	8	27	0	57.1	2.9	2	#NULL!	#NULL!	#NULL!	#NULL!	#NULL!	#NULL!	#NULL!	#NULL!	#NULL!	metoprolol										1	582	1	22.86	#NULL!	0	0	#NULL!	0	0	0	0	0	0	1	0	0
M. J. Jamieson, J. Webster, G. Fowler, J. Rawles, F. W. Smith and J. C. Petrie	1991	A comparison of the chronic effect of oral xamoterol and enalapril on blood pressure and renal function in mild to moderate heart failure	British Journal of Clinical Pharmacology	31	3	0	23	8	15	0	63.3	3.9	2	0	#NULL!	#NULL!	#NULL!	#NULL!	#NULL!	#NULL!	#NULL!	#NULL!	Xamoterol	Enalapril									0	21	1	34.78	#NULL!	0	0	#NULL!	0	0	0	0	0	0	1	0	0
M. Shahi, S. Thom, N. Poulter, P. S. Sever and R. A. Foale	1991	The effects of blood pressure reduction on abnormal left ventricular diastolic function in hypertensive patients	European Heart Journal	12	9	0	20	7	13	0	48	#NULL!	0	#NULL!	#NULL!	#NULL!	#NULL!	#NULL!	#NULL!	#NULL!	#NULL!	#NULL!	Captopril										1	183	1	35	#NULL!	0	0	#NULL!	0	0	0	0	0	0	1	0	0
N. Andreyev, I. Bichkov, A. Skutelis and T. Andreyeva	1991	Comparison of diltiazem, nitrendipine, and their combination for systemic hypertension and stable angina pectoris	Journal of cardiovascular pharmacology	#NULL!	#NULL!	0	48	10	38	0	52	#NULL!	3	3	#NULL!	#NULL!	#NULL!	#NULL!	#NULL!	#NULL!	#NULL!	#NULL!	Nitrendipie	Diltiazem									0	56	1	20.83	#NULL!	0	0	#NULL!	0	0	0	0	0	0	1	0	0
P. Agostoni, E. Doria, S. Riva and A. Polese	1991	Acute and chronic efficacy of felodipine in congestive heart failure	International Journal of Cardiology	30	1	0	13	2	11	0	53	11	3	#NULL!	#NULL!	#NULL!	#NULL!	#NULL!	#NULL!	#NULL!	#NULL!	#NULL!	Felodipine										0	365	1	15.38	#NULL!	0	0	#NULL!	0	0	0	0	0	0	1	0	0
P. DasGupta, P. Broadhurst and A. Lahiri	1991	The effects of intravenous carvedilol, a new multiple action vasodilatory beta-blocker, in congestive heart failure	J Cardiovasc Pharmacol	#NULL!	#NULL!	0	17	6	11	0	61.2	9.9	2	#NULL!	#NULL!	#NULL!	#NULL!	#NULL!	#NULL!	#NULL!	#NULL!	#NULL!	Carvedilol										1	0.02	0	35.29	#NULL!	0	0	#NULL!	0	0	0	0	0	0	1	0	0
P. Held, G. Andersson and K. Swedberg	1991	Enalaprilat in acute myocardial infarction: Tolerability and effects on the renin-angiotensin system	International Journal of Cardiology	33	1	1	48	8	40	0	62.8	11.9	0	#NULL!	#NULL!	#NULL!	#NULL!	#NULL!	#NULL!	#NULL!	#NULL!	#NULL!	Enalaprilat										1	7	0	16.67	#NULL!	0	0	#NULL!	0	0	0	0	0	0	1	0	0
P. M. Schofield, N. H. Brooks, G. P. Lawrence, H. J. Testa and C. Ward	1991	Which vasodilator drug in patients with chronic heart failure? A randomised comparison of captopril and hydralazine	British Journal of Clinical Pharmacology	31	1	0	50	5	45	0	55.7	8.8	0	9	#NULL!	#NULL!	#NULL!	#NULL!	#NULL!	#NULL!	#NULL!	#NULL!	Captopril	Hydralazine									0	84	1	10	#NULL!	0	0	#NULL!	0	0	0	0	0	0	1	0	0
P. Monsalve, O. Vera, F. Perez Acuna, O. Medina, K. Ostojich, B. Lopez, N. Torres, V. Lugo de Franco and R. Fonseca	1991	Echocardiographic assessment of doxazosin on left ventricular mass in patients with essential hypertension	Am Heart J	121	#NULL!	0	10	5	5	0	47	9.3	5	#NULL!	#NULL!	#NULL!	#NULL!	#NULL!	#NULL!	#NULL!	#NULL!	#NULL!	Doxazosin										1	84	1	50	#NULL!	0	0	#NULL!	0	0	0	0	0	0	1	0	0
R. F. Davies, D. S. Beanlands, C. Nadeau, D. Phaneuf, A. Morris, J. M. Arnold, J. O. Parker, R. Baigrie, P. Latour, W. P. Klinke, V. Bernstein, M. H. Leblanc, H. Mizgala, A. Stevens and G. Boisvert	1991	Enalapril versus digoxin in patients with congestive heart failure: A multicenter study	Journal of the American College of Cardiology	18	7	0	72	14	58	0	59	8	0	#NULL!	#NULL!	#NULL!	#NULL!	#NULL!	#NULL!	#NULL!	#NULL!	#NULL!	Enalapril										0	98	1	19.44	#NULL!	0	0	#NULL!	0	0	0	0	0	0	1	0	0
S. A. van den Broek, A. van Bruggen, P. A. de Graeff, H. Hillege, W. H. van Gilst, H. Wesseling and K. I. Lie	1991	The acute hemodynamic, hormonal, and pharmacokinetic properties of oral spirapril in patients with moderate to severe heart failure	J Cardiovasc Pharmacol	18	4	0	15	2	13	0	65	7.2	0	#NULL!	#NULL!	#NULL!	#NULL!	#NULL!	#NULL!	#NULL!	#NULL!	#NULL!	Spirapril										1	1	0	13.33	#NULL!	0	0	#NULL!	0	0	0	0	0	0	1	0	0
S. Oren, F. H. Messerli, E. Grossman, G. E. Garavaglia and E. D. Frohlich	1991	Immediate and short-term cardiovascular effects of fosinopril, a new angiotensin-converting enzyme inhibitor, in patients with essential hypertension	Journal of the American College of Cardiology	17	5	0	10	5	5	0	47	13	0	#NULL!	#NULL!	#NULL!	#NULL!	#NULL!	#NULL!	#NULL!	#NULL!	#NULL!	Fosinopril										1	84	1	50	#NULL!	0	0	#NULL!	0	0	0	0	0	0	1	0	0
T. E. Meyer, B. Casadei, A. J. S. Coats, P. P. Davey, S. Adamopoulos, A. Radaelli and J. Conway	1991	Angiotensin-converting enzyme inhibition and physical training in heart failure	Journal of Internal Medicine	230	5	0	15	1	14	0	63	2.6	0	8	#NULL!	#NULL!	#NULL!	#NULL!	#NULL!	#NULL!	#NULL!	#NULL!	Lisinopril	Placebo									0	42	1	6.67	#NULL!	0	0	#NULL!	0	0	0	0	0	0	1	0	0
T. Hirvonen, J. Remes, J. Mustonen, I. Tikkanen, M. Tenhunen and K. Pyorala	1991	Effect of enalapril on plasma atrial natriuretic peptide in late recovery phase of acute myocardial infarction	Annals of Medicine	23	3	0	105	58	47	0	61	7.5	0	8	#NULL!	#NULL!	#NULL!	#NULL!	#NULL!	#NULL!	#NULL!	#NULL!	Enalapril	Placebo									0	84	1	55.24	#NULL!	0	0	#NULL!	0	0	0	0	0	0	1	0	0
W. B. Hood Jr, M. Youngblood, J. K. Ghali, M. Reid, W. J. Rogers, D. Howe, K. K. Teo and T. H. LeJemtel	1991	Initial blood pressure response to enalapril in hospitalized patients (studies of left ventricular dysfunction [SOLVD])	American Journal of Cardiology	68	15	0	89	23	68	0	60.3	11.8	0	8	#NULL!	#NULL!	#NULL!	#NULL!	#NULL!	#NULL!	#NULL!	#NULL!	Enalapril	Placebo									0	0.5	0	25.84	#NULL!	0	0	#NULL!	0	0	0	0	0	0	1	0	0
W. E. Boden, R. J. Krone, R. E. Kleiger, D. Oakes, H. Greenberg, E. J. Dwyer Jr, J. P. Miller, J. Abrams, J. Coromilas, R. Goldstein and A. J. Moss	1991	Electrocardiographic subset analysis of diltiazem administration on long-term outcome after acute myocardial infarction	American Journal of Cardiology	67	5	0	2377	508	1869	0	#NULL!	#NULL!	3	8	#NULL!	#NULL!	#NULL!	#NULL!	#NULL!	#NULL!	#NULL!	#NULL!	Diltiazem	Placebo									0	760	1	21.37	#NULL!	0	0	#NULL!	0	0	0	0	0	0	1	0	0
W. Haberbosch, R. De Simone, R. Dietz, W. Waas, H. Tillmanns and W. Kubler	1991	Improvement of diastolic filling in hypertensive patients treated with cilazapril	J Cardiovasc Pharmacol	#NULL!	#NULL!	0	12	5	7	0	46	14.1	0	#NULL!	#NULL!	#NULL!	#NULL!	#NULL!	#NULL!	#NULL!	#NULL!	#NULL!	cilazapril										1	365	1	41.67	#NULL!	0	0	#NULL!	0	0	0	0	0	0	1	0	0
W. J. Manning, R. P. Shannon, J. A. Santinga, J. A. Parker, E. V. Gervino, P. C. Come and J. Y. Wei	1991	Reversal of changes in left ventricular diastolic filling associated with normal aging using diltiazem	American Journal of Cardiology	67	9	0	21	8	13	0	49.4	20.1	3	#NULL!	#NULL!	#NULL!	#NULL!	#NULL!	#NULL!	#NULL!	#NULL!	#NULL!	Diltiazem										1	0.125	0	38.1	#NULL!	0	0	#NULL!	0	0	0	0	0	0	1	0	0
W. Kiowski, M. Zuber, S. Elsasser, P. Erne, M. Pfisterer and F. Burkart	1991	Coronary vasodilatation and improved myocardial lactate metabolism after angiotensin converting enzyme inhibition with cilazapril in patients with congestive heart failure	American Heart Journal	122	5	0	10	1	9	0	#NULL!	#NULL!	0	#NULL!	#NULL!	#NULL!	#NULL!	#NULL!	#NULL!	#NULL!	#NULL!	#NULL!	Cilazepril										1	0.25	0	10	#NULL!	0	0	#NULL!	0	0	0	0	0	0	1	0	0
	1992	Does the new angiotensin converting enzyme inhibitor cilazapril prevent restenosis after percutaneous transluminal coronary angioplasty? Results of the MERCATOR study: a multicenter, randomized, double-blind placebo-controlled trial. Multicenter European Research Trial with Cilazapril after Angioplasty to Prevent Transluminal Coronary Obstruction and Restenosis (MERCATOR) Study Group	Circulation	86	1	0	693	119	574	0	56.5	8.5	0	8	#NULL!	#NULL!	#NULL!	#NULL!	#NULL!	#NULL!	#NULL!	#NULL!	Cilazapril	Placebo									0	183	1	17.17	#NULL!	0	0	#NULL!	0	0	0	0	0	0	1	0	0
A. D. Flapan, E. Davies, B. C. Williams, T. R. D. Shaw and C. R. W. Edwards	1992	The relationship between diuretic dose, and the haemodynamic response to captopril in patients with cardiac failure	European Heart Journal	13	7	0	9	1	8	0	57	#NULL!	0	4	#NULL!	#NULL!	#NULL!	#NULL!	#NULL!	#NULL!	#NULL!	#NULL!	Captopril	Furosemide									1	14	0	11.11	1	0	0	1	0	0	0	0	0	0	1	0	0
A. D. Flapan, J. Nolan, J. M. M. Neilson and D. J. Ewing	1992	Effect of captopril on cardiac parasympathetic activity in chronic cardiac failure secondary to coronary artery disease	American Journal of Cardiology	69	5	0	32	25	7	0	62.6	7.9	0	#NULL!	#NULL!	#NULL!	#NULL!	#NULL!	#NULL!	#NULL!	#NULL!	#NULL!	captopril										1	2	0	78.13	#NULL!	0	0	#NULL!	0	0	0	0	0	0	1	0	0
A. Genovesi-Ebert, C. Marabotti, C. Palombo, S. Ghione, G. Cattaneo, A. Noseda and A. Spinazzi	1992	Effect of a new multifactorial antihypertensive on heart morphology and function in mild to moderate essential arterial hypertension	Eur Heart J	#NULL!	#NULL!	0	20	8	12	0	47.4	7.3	0	8	#NULL!	#NULL!	#NULL!	#NULL!	#NULL!	#NULL!	#NULL!	#NULL!	uradipil	placebo									0	168	1	40	#NULL!	0	0	#NULL!	0	0	0	0	0	0	1	0	0
C. J. A. O'Neill, A. Charlett, R. J. Dobbs, A. A. Deshmukh, S. G. Bowes, C. Weller, P. W. Nicholson, J. S. Milledge and S. M. Dobbs	1992	Effect of captopril on functional, physiological and biochemical outcome criteria in aged heart failure patients	British Journal of Clinical Pharmacology	33	2	0	20	12	8	0	81	6	0	8	#NULL!	#NULL!	#NULL!	#NULL!	#NULL!	#NULL!	#NULL!	#NULL!	captopril	placebo									0	90	1	60	#NULL!	0	0	#NULL!	0	0	0	0	0	0	1	0	0
C. M. Viscoli, R. I. Horwitz and B. H. Singer	1992	Beta-blockers after myocardial infarction: Influence of first-year clinical course on long-term effectiveness	Annals of Internal Medicine	118	2	0	3297	492	2805	0	54.5	8.5	2	8	#NULL!	#NULL!	#NULL!	#NULL!	#NULL!	#NULL!	#NULL!	#NULL!	Propanolol	Placebo									0	760	1	14.92	#NULL!	0	0	#NULL!	0	0	0	0	0	0	1	0	0
C. Stratos, C. Stefanadis, I. Kallikazaros, H. Boudoulas and P. Toutouzas	1992	Ascending aorta distensibility abnormalities in hypertensive patients and response to nifedipine administration	American Journal of Medicine	93	5	1	34	0	34	3	45.6	3.7	3	#NULL!	#NULL!	#NULL!	#NULL!	#NULL!	#NULL!	#NULL!	#NULL!	#NULL!	Nifedipine										1	0.007	0	0	#NULL!	0	0	#NULL!	0	0	0	0	0	0	1	0	0
D. Bonaduce, M. Petretta, G. Morgano, T. Attisano, V. Bianchi, P. Arrichiello, F. Rotondi and M. Condorelli	1992	Effects of converting enzyme inhibition on baroreflex sensitivity in patients with myocardial infarction	Journal of the American College of Cardiology	20	3	0	25	21	4	4	52.5	8.9	0	#NULL!	#NULL!	#NULL!	#NULL!	#NULL!	#NULL!	#NULL!	#NULL!	#NULL!	Captopril										1	4	0	84	#NULL!	0	0	#NULL!	0	0	0	0	0	0	1	0	0
D. Bonaduce, M. Petretta, P. Arrichiello, G. Conforti, M. V. Montemurro, T. Attisano, V. Bianchi and G. Morgano	1992	Effects of captopril treatment on left ventricular remodeling and function after anterior myocardial infarction: Comparison with digitalis	Journal of the American College of Cardiology	19	4	0	52	15	37	0	53.2	11	0	#NULL!	#NULL!	#NULL!	#NULL!	#NULL!	#NULL!	#NULL!	#NULL!	#NULL!	captopril										0	365	1	28.85	#NULL!	0	0	#NULL!	0	0	0	0	0	0	1	0	0
D. Lax, M. Eicher and S. J. Goldberg	1992	Mild dehydration induces echocardiographic signs of mitral valve prolapse in healthy females with prior normal cardiac findings	American Heart Journal	124	6	1	15	15	0	2	27	1	4	8	#NULL!	#NULL!	#NULL!	#NULL!	#NULL!	#NULL!	#NULL!	#NULL!	Furosemide	Placebo									0	125	1	100	1	0	0	1	0	0	0	0	0	0	1	0	0
D. Schwartz, R. Kornowski, H. Lehrman, M. Averbuch, A. Pines, M. Greenland, A. Finkelstein and Y. Levo	1992	Combined effect of captopril and aspirin in renal hemodynamics in elderly patients with congestive heart failure	Cardiology	81	6	0	10	#NULL!	#NULL!	4	77.6	4.4	0	#NULL!	#NULL!	#NULL!	#NULL!	#NULL!	#NULL!	#NULL!	#NULL!	#NULL!	captopril										1	4	0	#NULL!	#NULL!	0	0	#NULL!	0	0	0	0	0	0	1	0	0
E. C. Bielen, R. H. Fagard, P. J. Lijnen, T. B. Tjandra-Maga, R. Verbesselt and A. K. Amery	1992	Comparison of the effects of isradipine and lisinopril on left ventricular structure and function in essential hypertension	American Journal of Cardiology	69	14	0	32	13	19	0	41	9	3	0	#NULL!	#NULL!	#NULL!	#NULL!	#NULL!	#NULL!	#NULL!	#NULL!	isradipine	lisinopril									0	365	1	40.63	#NULL!	0	0	#NULL!	0	0	0	0	0	0	1	0	0
E. D. De Muinck, D. Buchner-Moell, L. L. M. Van de Ven and K. I. Lie	1992	Comparison of the safety and efficacy of bisoprolol versus atenolol in stable exercise-induced angina pectoris: A Multicenter International Randomized Study of Angina Pectoris (MIRSA)	Journal of Cardiovascular Pharmacology	19	6	0	157	30	127	0	59.8	7.8	2	2	#NULL!	#NULL!	#NULL!	#NULL!	#NULL!	#NULL!	#NULL!	#NULL!	Bisoprolol	Atenolol									0	84	1	19.11	#NULL!	0	0	#NULL!	0	0	0	0	0	0	1	0	0
E. Foster, J. F. Plehn, S. A. Bernard, N. J. Battinelli, M. Huntington-Coats and C. S. Apstein	1992	Regression of left ventricular hypertrophy in 'previously untreated' hypertensive blacks after 6 months of blood pressure reduction with alpha- and beta-adrenergic blockade and thiazide therapy	Cardiovascular Drugs and Therapy	6	2	0	10	5	5	0	51	11	2	4	#NULL!	#NULL!	#NULL!	#NULL!	#NULL!	#NULL!	#NULL!	#NULL!	labetalol	hydrochlorothiazide									1	183	1	50	1	0	0	1	0	0	0	0	0	0	1	0	0
F. Dienstl, M. Motro, P. A. Poole-Wilson, M. Schartl, J. P. Bassand, F. J. Van Dalen, S. N. Emmott, M. Horowitz, P. G. Hugenholtz, P. Jonkers, J. Lubsen, A. B. MacNeill, A. Rossat, J. Vos, J. Van Die, C. Huyben, I. Van Keulen, L. Muller and J. Pameijer	1992	Improved diastolic function with the calcium antagonist nisoldipine (coat-core) in patients post myocardial infarction: Results of the DEFIANT study	European Heart Journal	13	11	0	135	15	120	0	57	9.9	3	8	#NULL!	#NULL!	#NULL!	#NULL!	#NULL!	#NULL!	#NULL!	#NULL!	Nisoldipine	Placebo									0	28	1	11.11	#NULL!	0	0	#NULL!	0	0	0	0	0	0	1	0	0
F. H. H. Leenen and D. L. Holliwell	1992	Antihypertensive effect of felodipine associated with persistent sympathetic activation and minimal regression of left ventricular hypertrophy	American Journal of Cardiology	69	6	0	20	5	15	0	57	2	3	8	#NULL!	#NULL!	#NULL!	#NULL!	#NULL!	#NULL!	#NULL!	#NULL!	felodipine	placebo									0	365	1	25	#NULL!	0	0	#NULL!	0	0	0	0	0	0	1	0	0
F. J. R. Rodrigo, I. Ruiz, J. G. Lorenzo, D. Alay, I. Terol, P. Cuenca and L. Plaza	1992	Short-term effects of celiprolol on blood pressure and left ventricular performance in hypertensive cardiomyopathy	Journal of Cardiovascular Pharmacology	20	5	0	20	5	15	0	48	10	2	#NULL!	#NULL!	#NULL!	#NULL!	#NULL!	#NULL!	#NULL!	#NULL!	#NULL!	Celiprolol										1	28	1	25	#NULL!	0	0	#NULL!	0	0	0	0	0	0	1	0	0
G. A. MacGowan, D. O'Callaghan, H. Webb and J. H. Horgan	1992	The effects of captopril on training in patients with ischemic heart disease	Clinical Cardiology	15	5	0	30	2	28	0	53.6	6.9	0	8	#NULL!	#NULL!	#NULL!	#NULL!	#NULL!	#NULL!	#NULL!	#NULL!	Captopril	Placebo									0	56	1	6.67	#NULL!	0	0	#NULL!	0	0	0	0	0	0	1	0	0
G. C. Fonarow, C. Chelimsky-Fallick, L. W. Stevenson, M. Luu, M. A. Hamilton, J. D. Moriguchi, J. H. Tillisch, J. A. Walden and E. Albanese	1992	Effect of direct vasodilation with hydralazine versus angiotensin-converting enzyme inhibition with captopril on mortality in advanced heart failure: The Hy-C trial	Journal of the American College of Cardiology	19	4	0	104	15	89	0	51.8	13.8	0	9	#NULL!	#NULL!	#NULL!	#NULL!	#NULL!	#NULL!	#NULL!	#NULL!	captopril	hydralazine									0	240	1	14.42	#NULL!	0	0	#NULL!	0	0	0	0	0	0	1	0	0
G. P. Vyssoulis, E. A. Karpanou, C. E. Pitsavos, A. A. Paleologos and P. K. Toutouzas	1992	Regression of left ventricular hypertrophy in systemic hypertension with beta blockers (propranolol, atenolol, metoprolol, pindolol and celiprolol)	Am J Cardiol	70	13	0	200	#NULL!	#NULL!	4	#NULL!	#NULL!	2	2	2	2	2	#NULL!	#NULL!	#NULL!	#NULL!	#NULL!	Propanolol	Atenolol	Metoprolol	Pindolol	Celiprolol						0	274	1	#NULL!	#NULL!	0	0	#NULL!	0	0	0	0	0	0	1	0	0
G. P. Vyssoulis, E. A. Karpanou, C. E. Pitsavos, T. K. Kourtts, A. A. Paleologos and P. K. Toutouzas	1992	Comparison of ketanserin and celiprolol on regression of left ventricular hypertrophy in older hypertensive patients	Cardiovascular Drugs and Therapy	6	4	0	60	26	34	0	63.8	4.8	2	#NULL!	#NULL!	#NULL!	#NULL!	#NULL!	#NULL!	#NULL!	#NULL!	#NULL!	celiprolol										0	547.5	1	43.33	#NULL!	0	0	#NULL!	0	0	0	0	0	0	1	0	0
G. Paolisso, A. Gambardella, G. Marrazzo, M. Verza, P. Teasuro, M. Varricchio and F. D'Onofrio	1992	Metabolic and cardiovascular benefits deriving from beta-adrenergic blockade in chronic congestive heart failure	American Heart Journal	123	1	0	10	4	6	0	55.8	2	2	8	#NULL!	#NULL!	#NULL!	#NULL!	#NULL!	#NULL!	#NULL!	#NULL!	metoprolol	placebo									0	210	1	40	#NULL!	0	0	#NULL!	0	0	0	0	0	0	1	0	0
H. C. Dittrich, J. Adler, J. Ong, M. Reitman, M. Weber and M. Ziegler	1992	Effects of sustained-release nicardipine on regression of left ventricular hypertrophy in systemic hypertension	American Journal of Cardiology	69	19	0	28	7	17	0	57	11	3	8	#NULL!	#NULL!	#NULL!	#NULL!	#NULL!	#NULL!	#NULL!	#NULL!	nicardipine	placebo									0	365	1	25	#NULL!	0	0	#NULL!	0	0	0	0	0	0	1	0	0
H. Eiskjaer, J. P. Bagger, C. E. Mogensen, A. Schmitz and E. B. Pedersen	1992	Enhanced urinary excretion of albumin in congestive heart failure: Effect of ACE-inhibition	Scandinavian Journal of Clinical and Laboratory Investigation	52	3	0	26	9	17	0	45	#NULL!	0	#NULL!	#NULL!	#NULL!	#NULL!	#NULL!	#NULL!	#NULL!	#NULL!	#NULL!	Captopril										1	28	1	34.62	#NULL!	0	0	#NULL!	0	0	0	0	0	0	1	0	0
H. J. Why and P. J. Richardson	1992	Effect of carvedilol on left ventricular function and mass in hypertension	J Cardiovasc Pharmacol	#NULL!	#NULL!	0	14	6	8	0	53.9	8.7	2	#NULL!	#NULL!	#NULL!	#NULL!	#NULL!	#NULL!	#NULL!	#NULL!	#NULL!	carvedilol										1	112	1	42.86	#NULL!	0	0	#NULL!	0	0	0	0	0	0	1	0	0
H. Pouleur, C. Van Eyll, O. Gurne and M. F. Rousseau	1992	Analysis of the mechanisms underlying the changes in left ventricular filling dynamics during oral nisoldipine therapy in patients with anterior myocardial infarction	European Heart Journal	13	7	0	28	2	26	0	#NULL!	#NULL!	3	8	#NULL!	#NULL!	#NULL!	#NULL!	#NULL!	#NULL!	#NULL!	#NULL!	Nisoldipine	Placebo									0	60	1	7.14	#NULL!	0	0	#NULL!	0	0	0	0	0	0	1	0	0
H. Zeitler and W. Rudolph	1992	Counteraction of the vasodilator effects of enalapril by aspirin in severe heart failure	Journal of the American College of Cardiology	20	7	0	18	2	16	0	60.2	#NULL!	0	8	#NULL!	#NULL!	#NULL!	#NULL!	#NULL!	#NULL!	#NULL!	#NULL!	Enalapril	Placebo									0	0.17	0	11.11	#NULL!	0	0	#NULL!	0	0	0	0	0	0	1	0	0
J. Cleroux, C. Yardley, A. Marshall, D. Coulombe and Y. Lacourciere	1992	Antihypertensive and hemodynamic effects of calcium channel blockade with isradipine after acute exercise	American Journal of Hypertension	5	2	0	10	#NULL!	#NULL!	4	43	2	3	8	#NULL!	#NULL!	#NULL!	#NULL!	#NULL!	#NULL!	#NULL!	#NULL!	Isradipine	Placebo									0	28	1	#NULL!	#NULL!	0	0	#NULL!	0	0	0	0	0	0	1	0	0
J. DeCree, P. Van Rooy, H. Geukens, K. Haeverans and H. Verhaegen	1992	The antihypertensive and cardiac hemodynamic effects of nebivolol	Angiology	43	5	0	125	49	76	0	55.6	3.8	2	8	#NULL!	#NULL!	#NULL!	#NULL!	#NULL!	#NULL!	#NULL!	#NULL!	Nebivolol	Placebo									0	365	1	39.2	#NULL!	0	0	#NULL!	0	0	0	0	0	0	1	0	0
J. Delonca, P. Kipfer and A. Righetti	1992	Effects of oral isradipine on left ventricular function at rest and during exercise in patients with stable chronic angina: a double-blind, placebo-controlled crossover study	J Cardiovasc Pharmacol	19	1	0	20	1	19	0	61	8.4	3	8	#NULL!	#NULL!	#NULL!	#NULL!	#NULL!	#NULL!	#NULL!	#NULL!	Isradipine	Placebo									0	2	0	5	#NULL!	0	0	#NULL!	0	0	0	0	0	0	1	0	0
J. E. Nordrehaug, I. H. Omsjo and S. E. Vollset	1992	A 3-month double-blind cross-over study of the effect of benazepril and hydrochlorothiazide on functional class in symptomatic mild heart failure	Journal of Internal Medicine	231	6	0	29	8	21	0	58	7	0	4	#NULL!	#NULL!	#NULL!	#NULL!	#NULL!	#NULL!	#NULL!	#NULL!	Benazepril	Hydrochlorothiazide									0	91	1	27.59	1	0	0	1	0	0	0	0	0	0	1	0	0
J. E. Otterstad and G. Froeland	1992	First-dose blood pressure response in mild-to-moderate heart failure: a randomized, double-blind study comparing enalapril with lisinopril by 24-hour noninvasive blood pressure monitoring	Am J Cardiol	70	10	0	14	#NULL!	#NULL!	4	68.5	#NULL!	0	0	#NULL!	#NULL!	#NULL!	#NULL!	#NULL!	#NULL!	#NULL!	#NULL!	Lisinopril	Enalapril									0	1	0	#NULL!	#NULL!	0	0	#NULL!	0	0	0	0	0	0	1	0	0
J. Herlitz	1992	Comparison of lisinopril versus digoxin for congestive heart failure during maintenance diuretic therapy. The Lisinopril-Digoxin Study Group	Am J Cardiol	70	10	0	209	50	159	0	62.5	10.5	0	#NULL!	#NULL!	#NULL!	#NULL!	#NULL!	#NULL!	#NULL!	#NULL!	#NULL!	lisinopril										0	84	1	23.92	#NULL!	0	0	#NULL!	0	0	0	0	0	0	1	0	0
J. Kjekshus and K. Swedberg	1992	Renal function in severe congestive heart failure during treatment with Enalapril (the Cooperative North Scandinavian Enalapril Survival Study [CONSENSUS] trial)	American Journal of Cardiology	70	4	0	243	73	170	0	70.5	1.1	0	8	#NULL!	#NULL!	#NULL!	#NULL!	#NULL!	#NULL!	#NULL!	#NULL!	enalapril	placebo									0	365	1	30.04	#NULL!	0	0	#NULL!	0	0	0	0	0	0	1	0	0
J. N. Townend, J. N. West, M. K. Davies and W. A. Littler	1992	Effect of quinapril on blood pressure and heart rate in congestive heart failure	American Journal of Cardiology	69	19	0	12	2	10	0	60	#NULL!	0	#NULL!	#NULL!	#NULL!	#NULL!	#NULL!	#NULL!	#NULL!	#NULL!	#NULL!	Quinapril										1	112	1	16.67	#NULL!	0	0	#NULL!	0	0	0	0	0	0	1	0	0
J. P. Degaute, M. Leeman, C. Reuse, E. Carlier, A. Schoutens and P. Vandepapeliere	1992	Acute and chronic effects of lisinopril on renal and systemic hemodynamics in hypertension	Cardiovasc Drugs Ther	6	5	0	12	3	9	0	52	2	0	#NULL!	#NULL!	#NULL!	#NULL!	#NULL!	#NULL!	#NULL!	#NULL!	#NULL!	Lisinopril										1	91	1	25	#NULL!	0	0	#NULL!	0	0	0	0	0	0	1	0	0
K. J. Osterziel, M. Karr, B. Lemmer and R. Dietz	1992	Effect of captopril and lisinopril on circadian blood pressure rhythm and renal function in mild-to-moderate heart failure	Am J Cardiol	70	10	0	28	3	25	0	60.9	3.1	0	0	#NULL!	#NULL!	#NULL!	#NULL!	#NULL!	#NULL!	#NULL!	#NULL!	Captopril	Lisinopril									0	5	0	10.71	#NULL!	0	0	#NULL!	0	0	0	0	0	0	1	0	0
K. J. Osterziel, M. Karr, C. Busch and R. Dietz	1992	Comparison of the first-dose effect of captopril and lisinopril in heart failure	Am J Cardiol	70	10	0	40	12	28	0	59.6	2.8	0	0	#NULL!	#NULL!	#NULL!	#NULL!	#NULL!	#NULL!	#NULL!	#NULL!	Captopril	Lisinopril									0	1	0	30	#NULL!	0	0	#NULL!	0	0	0	0	0	0	1	0	0
K. J. Osterziel, R. Dietz, K. Harder and W. Kubler	1992	Comparison of captopril with enalapril in the treatment of heart failure: Influence on hemodynamics and measures of renal function	Cardiovascular Drugs and Therapy	6	2	0	29	3	26	0	56	2	0	0	#NULL!	#NULL!	#NULL!	#NULL!	#NULL!	#NULL!	#NULL!	#NULL!	Enalapril	Captopril									0	8	0	10.34	#NULL!	0	0	#NULL!	0	0	0	0	0	0	1	0	0
K. Swedberg and S. Snapinn	1992	Effects of enalapril on long-term mortality in severe congestive heart failure	American Journal of Cardiology	69	1	0	253	#NULL!	#NULL!	4	70	#NULL!	0	8	#NULL!	#NULL!	#NULL!	#NULL!	#NULL!	#NULL!	#NULL!	#NULL!	Enalapril	Placebo									0	730	1	#NULL!	#NULL!	0	0	#NULL!	0	0	0	0	0	0	1	0	0
L. Gullestad, K. Forfang and S. Simonsen	1992	Differential effect of selective beta 1 and nonselective beta-adrenoceptor blockade on epinephrine and atropine response in normal humans	J Cardiovasc Pharmacol	20	6	0	10	6	4	0	35	7	2	2	2	8	#NULL!	#NULL!	#NULL!	#NULL!	#NULL!	#NULL!	Atenolol	Propanolol	Pindolol	Placebo							0	0.02	0	60	#NULL!	0	0	#NULL!	0	0	0	0	0	0	1	0	0
M. A. Konstam, M. F. Rousseau, M. W. Kronenberg, J. E. Udelson, J. Melin, D. Stewart, N. Dolan, T. R. Edens, S. Ahn, D. Kinan and et al.	1992	Effects of the angiotensin converting enzyme inhibitor enalapril on the long-term progression of left ventricular dysfunction in patients with heart failure. SOLVD Investigators	Circulation	86	2	0	56	15	41	0	60.4	9.2	0	8	#NULL!	#NULL!	#NULL!	#NULL!	#NULL!	#NULL!	#NULL!	#NULL!	enalapril	placebo									0	1003.8	1	26.79	#NULL!	0	0	#NULL!	0	0	0	0	0	0	1	0	0
M. A. Konstam, M. W. Kronenberg, J. E. Udelson, D. Kinan, J. Metherall, N. Dolan, T. Edens, D. Howe, L. Kilcoyne, C. Benedict, M. Youngblood, J. Barrett and S. Yusuf	1992	Effectiveness of preload reserve as a determinant of clinical status in patients with left ventricular systolic dysfunction	American Journal of Cardiology	69	19	0	97	17	80	0	58.7	10	0	8	#NULL!	#NULL!	#NULL!	#NULL!	#NULL!	#NULL!	#NULL!	#NULL!	Enalapril	Placebo									0	0.02	0	17.53	#NULL!	0	0	#NULL!	0	0	0	0	0	0	1	0	0
M. Broqvist, U. Dahlstrom, E. Karlsson and J. Larsson	1992	Muscle energy metabolism in severe chronic congestive heart failure - Effect of treatment with enalapril	European Heart Journal	13	9	0	22	5	17	0	74.5	8.2	0	8	#NULL!	#NULL!	#NULL!	#NULL!	#NULL!	#NULL!	#NULL!	#NULL!	Enalapril	Placebo									0	183	1	22.73	#NULL!	0	0	#NULL!	0	0	0	0	0	0	1	0	0
M. Broqvist, U. Dahlstrom, E. Karlsson and J. Larsson	1992	Muscle water and electrolytes in severe chronic congestive heart failure before and after treatment with enalapril	European Heart Journal	13	2	0	22	5	17	0	74.5	8.2	0	8	#NULL!	#NULL!	#NULL!	#NULL!	#NULL!	#NULL!	#NULL!	#NULL!	Enalapril	Placebo									0	183	1	22.73	#NULL!	0	0	#NULL!	0	0	0	0	0	0	1	0	0
M. Chance, R. Nair, A. W. Prescott, A. R. Nara, M. S. Simonson, J. A. Green and E. L. Posvar	1992	Evaluation of quinapril on regional blood flow and cardiac function in patients with congestive heart failure	Journal of Clinical Pharmacology	32	1	0	10	1	9	0	59	9	0	#NULL!	#NULL!	#NULL!	#NULL!	#NULL!	#NULL!	#NULL!	#NULL!	#NULL!	quinapril										1	27	1	10	#NULL!	0	0	#NULL!	0	0	0	0	0	0	1	0	0
M. G. Modena, A. V. Mattioli, V. M. Parato and G. Mattioli	1992	Effect of antihypertensive treatment with nitrendipine on left ventricular mass and diastolic filling in patients with mild to moderate hypertension	Journal of Cardiovascular Pharmacology	19	1	0	40	14	26	0	50	10	3	#NULL!	#NULL!	#NULL!	#NULL!	#NULL!	#NULL!	#NULL!	#NULL!	#NULL!	Nitrendipine										1	365	1	35	#NULL!	0	0	#NULL!	0	0	0	0	0	0	1	0	0
M. G. Modena, A. V. Mattioli, V. M. Parato and G. Mattioli	1992	Effectiveness of the antihypertensive action of lisinopril on left ventricular mass and diastolic filling	European Heart Journal	13	11	0	35	12	23	0	48	10	0	#NULL!	#NULL!	#NULL!	#NULL!	#NULL!	#NULL!	#NULL!	#NULL!	#NULL!	Lisinopril										1	365	1	34.29	#NULL!	0	0	#NULL!	0	0	0	0	0	0	1	0	0
M. Hashimoto, M. Okamoto, T. Yamagata, T. Yamane, N. Morichika, Y. Tsuchioka, H. Matsuura and G. Kajiyama	1992	Hemodynamic changes due to afterload reduction as a predictor of exercise capacity in patients with dilated cardiomyopathy	Internal Medicine	31	3	0	16	4	12	0	48.1	#NULL!	3	#NULL!	#NULL!	#NULL!	#NULL!	#NULL!	#NULL!	#NULL!	#NULL!	#NULL!	Nifedipine										1	13	0	25	#NULL!	0	0	#NULL!	0	0	0	0	0	0	1	0	0
M. K. Fenwick, J. J. Morton and A. D. Struthers	1992	Furosemide-induced natriuresis is augmented by ultra-low-dose captopril but not by standard doses of captopril in chronic heart failure	Circulation	86	2	0	10	3	7	0	71	3	0	8	4	#NULL!	#NULL!	#NULL!	#NULL!	#NULL!	#NULL!	#NULL!	Captopril	Placebo	Furosemide								0	0.08	0	30	1	0	0	1	0	0	0	0	0	0	1	0	0
M. Sack, J. Davis, J. Skoularigis, T. Wisenbaugh, M. R. Essop and P. Sareli	1992	Effects of long-acting nifedipine on casual office blood pressure measurements, 24-hour ambulatory blood pressure profiles, exercise parameters and left ventricular mass and function in black patients with mild to moderate systemic hypertension	American Journal of Cardiology	70	4	0	79	43	36	0	50	10	3	#NULL!	#NULL!	#NULL!	#NULL!	#NULL!	#NULL!	#NULL!	#NULL!	#NULL!	nifedipine										0	365	1	54.43	#NULL!	0	0	#NULL!	0	0	0	0	0	0	1	0	0
M. Vaage-Nilsen, V. Rasmussen, N. H. Hollander and J. Fischer Hansen	1992	Prevalence of transient myocardial ischaemia during the first year after a myocardial infarction. Effect of treatment with verapamil	European Heart Journal	13	5	0	57	13	44	0	#NULL!	#NULL!	3	8	#NULL!	#NULL!	#NULL!	#NULL!	#NULL!	#NULL!	#NULL!	#NULL!	Verapamil	Placebo									0	365	1	22.81	#NULL!	0	0	#NULL!	0	0	0	0	0	0	1	0	0
M. Volpe, C. Tritto, N. DeLuca, S. Rubattu, A. F. Mele, G. Lembo, I. Enea, P. deCampora, V. Rendina, M. Romano and et al.	1992	Angiotensin converting enzyme inhibition restores cardiac and hormonal responses to volume overload in patients with dilated cardiomyopathy and mild heart failure	Circulation	86	6	0	25	4	21	0	49.5	8.5	0	#NULL!	#NULL!	#NULL!	#NULL!	#NULL!	#NULL!	#NULL!	#NULL!	#NULL!	Quinapril										0	7	0	16	#NULL!	0	0	#NULL!	0	0	0	0	0	0	1	0	0
N. De Luca, G. Rosiello, F. Lamenza, B. Ricciardelli, R. Marchegiano, M. Volpe, C. Marelli and B. Trimarco	1992	Reversal of cardiac and large artery structural abnormalities induced by long-term antihypertensive treatment with trandolapril	Am J Cardiol	70	12	0	15	7	8	0	49	2	0	#NULL!	#NULL!	#NULL!	#NULL!	#NULL!	#NULL!	#NULL!	#NULL!	#NULL!	trandolapril										1	365	1	46.67	#NULL!	0	0	#NULL!	0	0	0	0	0	0	1	0	0
N. E. Doherty, 3rd, K. C. Seelos, J. Suzuki, G. R. Caputo, M. O'Sullivan, S. M. Sobol, P. Cavero, K. Chatterjee, W. W. Parmley and C. B. Higgins	1992	Application of cine nuclear magnetic resonance imaging for sequential evaluation of response to angiotensin-converting enzyme inhibitor therapy in dilated cardiomyopathy	J Am Coll Cardiol	19	6	0	17	3	14	0	55	12.5	0	#NULL!	#NULL!	#NULL!	#NULL!	#NULL!	#NULL!	#NULL!	#NULL!	#NULL!	benarepril hydrochloride										1	90	1	17.65	#NULL!	0	0	#NULL!	0	0	0	0	0	0	1	0	0
N. Ferrara, G. Longobardi, A. Nicolino, D. Acanfora, L. Odierna, G. Furgi, M. Rossi, D. Leosco and F. Rengo	1992	Effect of beta-adrenoceptor blockade on dipyridamole-induced myocardial asynergies in coronary artery disease	American Journal of Cardiology	70	7	0	23	4	19	0	61	6	2	8	#NULL!	#NULL!	#NULL!	#NULL!	#NULL!	#NULL!	#NULL!	#NULL!	Propanolol	Placebo									0	7	0	17.39	#NULL!	0	0	#NULL!	0	0	0	0	0	0	1	0	0
P. DasGupta and A. Lahiri	1992	Can intravenous beta-blockade predict long-term hemodynamic benefit in chronic congestive heart failure secondary to ischemic heart disease? A comparison of intravenous with oral carvedilol	J Cardiovasc Pharmacol	#NULL!	#NULL!	0	17	6	11	0	68	#NULL!	2	#NULL!	#NULL!	#NULL!	#NULL!	#NULL!	#NULL!	#NULL!	#NULL!	#NULL!	carvedilol										1	56	1	35.29	#NULL!	0	0	#NULL!	0	0	0	0	0	0	1	0	0
P. Di Pasquale, S. Paterna, S. Cannizzaro, V. Albano, L. Valdes, G. Licata and G. Barone	1992	Captopril and glutathione before thrombolysis in acute myocardial infarction: A pilot study	Drugs under Experimental and Clinical Research	18	9	0	259	51	208	0	60	22.7	0	#NULL!	#NULL!	#NULL!	#NULL!	#NULL!	#NULL!	#NULL!	#NULL!	#NULL!	Captopril										0	923	1	19.69	#NULL!	0	0	#NULL!	0	0	0	0	0	0	1	0	0
P. Lund-Johansen, P. Omvik, J. E. Nordrehaug and W. White	1992	Carvedilol in hypertension: effects on hemodynamics and 24-hour blood pressure	J Cardiovasc Pharmacol	#NULL!	#NULL!	1	19	0	19	3	44	#NULL!	2	#NULL!	#NULL!	#NULL!	#NULL!	#NULL!	#NULL!	#NULL!	#NULL!	#NULL!	Carvedilol										1	274	1	0	#NULL!	0	0	#NULL!	0	0	0	0	0	0	1	0	0
R. A. Gonzalez-Fernandez, P. I. Altieri, L. M. Diaz, P. J. Rodriguez, J. Fernandez, J. G. Miranda, J. Baez, D. Cantellops and J. E. Lugo	1992	Effects of enalapril on heart failure in hypertensive patients with diastolic dysfunction	American Journal of Hypertension	5	7	0	10	4	6	0	50	9	0	#NULL!	#NULL!	#NULL!	#NULL!	#NULL!	#NULL!	#NULL!	#NULL!	#NULL!	enalapril										1	270	1	40	#NULL!	0	0	#NULL!	0	0	0	0	0	0	1	0	0
R. M. Zusman, D. M. Christensen, J. Higgins and C. A. Boucher	1992	Effects of antianginal therapy on left ventricular systolic and diastolic performance: Comparison of the response to bepridil, propranolol, and diltiazem	American Journal of Cardiology	69	11	0	13	#NULL!	#NULL!	4	#NULL!	#NULL!	2	0	2	#NULL!	#NULL!	#NULL!	#NULL!	#NULL!	#NULL!	#NULL!	Propanolol	Beprildil	DIltiazem								0	56	1	#NULL!	#NULL!	0	0	#NULL!	0	0	0	0	0	0	1	0	0
S. Kobayashi, S. Yamaguchi, K. Okada, N. Suyama, K. Bokura, M. Murao and T. Tsunematsu	1992	Effect of single oral administration of nilvadipine on cerebral blood flow in chronic cerebral infarction	Angiology	43	10	0	15	4	11	0	65.4	7.7	3	#NULL!	#NULL!	#NULL!	#NULL!	#NULL!	#NULL!	#NULL!	#NULL!	#NULL!	Nilvadipine										1	0.04	0	26.67	#NULL!	0	0	#NULL!	0	0	0	0	0	0	1	0	0
T. R. D. Shaw, C. R. W. Edwards, E. Davies and B. C. Williams	1992	Contrasting patterns of arterial and venous dilatation after intravenous captopril in patients with chronic cardiac failure and their relationship to plasma angiotensin II concentrations	American Heart Journal	124	5	0	12	2	10	0	58	9	0	#NULL!	#NULL!	#NULL!	#NULL!	#NULL!	#NULL!	#NULL!	#NULL!	#NULL!	Captopril										1	0.06	0	16.67	#NULL!	0	0	#NULL!	0	0	0	0	0	0	1	0	0
T. Sumimoto, T. Ochi and K. Hiwada	1992	Effects of a long-term treatment with alacepril on left ventricular hypertrophy and function in patients with essential hypertension	Journal of Clinical Pharmacology	32	7	1	10	#NULL!	#NULL!	4	53	8	0	#NULL!	#NULL!	#NULL!	#NULL!	#NULL!	#NULL!	#NULL!	#NULL!	#NULL!	alacepril										1	365	1	#NULL!	#NULL!	0	0	#NULL!	0	0	0	0	0	0	1	0	0
T. Tsuda, T. Izumi, M. Kodama, H. Hanawa, M. Takahashi, M. Suzuki, T. Aizaki, H. Uchiyama, H. Kuwano and A. Shibata	1992	Acute hemodynamics of pimobendan in chronic heart failure: A comparative crossover study of captopril and pimobendan	Japanese Heart Journal	33	2	0	10	1	9	0	62	5	0	#NULL!	#NULL!	#NULL!	#NULL!	#NULL!	#NULL!	#NULL!	#NULL!	#NULL!	Captopril										1	0.16	0	10	#NULL!	0	0	#NULL!	0	0	0	0	0	0	1	0	0
T. Y. Chan, K. S. Woo and M. G. Nicholls	1992	The application of nebivolol in essential hypertension: a double-blind, randomized, placebo-controlled study	Int J Cardiol	35	3	0	32	8	24	0	47	9.5	2	8	#NULL!	#NULL!	#NULL!	#NULL!	#NULL!	#NULL!	#NULL!	#NULL!	Nebivolol	Placebo									0	28	1	25	#NULL!	0	0	#NULL!	0	0	0	0	0	0	1	0	0
Y. Nakashima, T. Nii, E. Tashiro, M. Ikeda and K. Arakawa	1992	Cardiac effects of local angiotensin-converting enzyme inhibition in hypertensive patients	Clinical and Experimental Pharmacology and Physiology	19	6	0	22	12	10	0	51	9	0	#NULL!	#NULL!	#NULL!	#NULL!	#NULL!	#NULL!	#NULL!	#NULL!	#NULL!	Captopril										1	0.04	0	54.55	#NULL!	0	0	#NULL!	0	0	0	0	0	0	1	0	0
Z. S. Kyriakides, D. Kremastinos, G. Karavolias, C. Papadopoulos, T. Apostolou, J. Paraskevaidis and P. Toutouzas	1992	Intravenous atenolol in elderly patients in the early phase of acute myocardial infarction	Cardiovascular Drugs and Therapy	6	5	1	28	0	28	3	53	6	2	#NULL!	#NULL!	#NULL!	#NULL!	#NULL!	#NULL!	#NULL!	#NULL!	#NULL!	Atenolol										1	0.007	0	0	#NULL!	0	0	#NULL!	0	0	0	0	0	0	1	0	0
	1993	Trial of secondary prevention with atenolol after transient ischemic attack or nondisabling ischemic stroke. The Dutch TIA Trial Study Group	Stroke	24	4	0	1473	531	942	0	#NULL!	#NULL!	2	8	#NULL!	#NULL!	#NULL!	#NULL!	#NULL!	#NULL!	#NULL!	#NULL!	Atenolol	Placebo									0	949	1	36.05	#NULL!	0	0	#NULL!	0	0	0	0	0	0	1	0	0
A. H. Jimenez, G. H. Tofler, X. Chen, M. E. Stubbs, H. S. Solomon and J. E. Muller	1993	Effects of nadolol on hemodynamic and hemostatic responses to potential mental and physical triggers of myocardial infarction in subjects with mild systemic hypertension	American Journal of Cardiology	72	1	0	15	8	7	0	#NULL!	#NULL!	2	8	#NULL!	#NULL!	#NULL!	#NULL!	#NULL!	#NULL!	#NULL!	#NULL!	nadolol	placebo									0	29	1	53.33	#NULL!	0	0	#NULL!	0	0	0	0	0	0	1	0	0
B. Andersson, M. Lomsky and F. Waagstein	1993	The link between acute haemodynamic adrenergic beta-blockade and long-term effects in patients with heart failure: A study on diastolic function, heart rate and myocardial metabolism following intravenous metoprolol	European Heart Journal	14	10	0	57	16	41	0	51.5	#NULL!	2	#NULL!	#NULL!	#NULL!	#NULL!	#NULL!	#NULL!	#NULL!	#NULL!	#NULL!	Metoprolol										1	125	1	28.07	#NULL!	0	0	#NULL!	0	0	0	0	0	0	1	0	0
B. Beermann, O. Nyquist, C. Hoglund, K. A. Jacobsson, U. Naslund and M. Jensen-Urstad	1993	Acute haemodynamic effects and pharmacokinetics of ramipril in patients with heart failure. A placebo controlled three-dose study	Eur J Clin Pharmacol	45	3	0	48	8	40	0	66.25	7.1	0	8	#NULL!	#NULL!	#NULL!	#NULL!	#NULL!	#NULL!	#NULL!	#NULL!	Ramipril	Placebo									0	1	0	16.67	#NULL!	0	0	#NULL!	0	0	0	0	0	0	1	0	0
C. C. Lang, A. M. J. Choy, A. R. Rahman and A. D. Struthers	1993	Renal effects of low dose prazosin in patients with congestive heart failure	European Heart Journal	14	9	1	8	8	0	2	#NULL!	#NULL!	5	8	#NULL!	#NULL!	#NULL!	#NULL!	#NULL!	#NULL!	#NULL!	#NULL!	Prazosin	Placebo									0	0.25	0	100	#NULL!	0	0	#NULL!	0	0	1	0	0	0	1	0	0
C. N. Corder, S. Rubler, L. F. Deere, A. Puls, A. Peguero-Rivera, R. Nagarajan and W. Harwood	1993	Effect of cilazapril on exercise tolerance in congestive heart failure	Pharmacology	46	3	0	33	10	23	0	66	8	0	8	#NULL!	#NULL!	#NULL!	#NULL!	#NULL!	#NULL!	#NULL!	#NULL!	Cilazapril	Placebo									0	84	1	30.3	#NULL!	0	0	#NULL!	0	0	0	0	0	0	1	0	0
C. Risoe, O. A. Smiseth, K. Rootwelt, S. Sire and S. Simonsen	1993	Effect of nifedipine on splanchnic and pulmonary vascular capacitance	Clinical Physiology	13	3	1	12	0	12	3	#NULL!	#NULL!	3	#NULL!	#NULL!	#NULL!	#NULL!	#NULL!	#NULL!	#NULL!	#NULL!	#NULL!	Nifedipine										1	0.02	0	0	#NULL!	0	0	#NULL!	0	0	0	0	0	0	1	0	0
D. Flammang, M. Waynberger and A. Chassing	1993	Acute and long-term efficacy of perindopril in severe chronic congestive heart failure	American Journal of Cardiology	71	17	0	15	3	12	0	68	3	0	#NULL!	#NULL!	#NULL!	#NULL!	#NULL!	#NULL!	#NULL!	#NULL!	#NULL!	Perindopril										1	91	1	20	#NULL!	0	0	#NULL!	0	0	0	0	0	0	1	0	0
D. M. Gilligan, W. L. Chan, J. Joshi, P. Clarke, A. Fletcher, S. Krikler and C. M. Oakley	1993	A double-blind, placebo-controlled crossover trial of nadolol and verapamil in mild and moderately symptomatic hypertrophic cardiomyopathy	Journal of the American College of Cardiology	21	7	0	18	8	10	0	39	17	2	3	8	#NULL!	#NULL!	#NULL!	#NULL!	#NULL!	#NULL!	#NULL!	nadolol	verapamil	placebo								0	84	1	44.44	#NULL!	0	0	#NULL!	0	0	0	0	0	0	1	0	0
D. Rizzoni, M. L. Muiesan, R. Zulli, M. Castellano, G. Bettoni, E. Porteri and E. Agabiti-Rosei	1993	Effect of antihypertensive treatment on daytime and nighttime power spectral analysis of heart rate	Am J Hypertens	6	#NULL!	0	21	16	5	0	#NULL!	#NULL!	0	3	#NULL!	#NULL!	#NULL!	#NULL!	#NULL!	#NULL!	#NULL!	#NULL!	Enalapril	Nifedipine									1	183	1	76.19	#NULL!	0	0	#NULL!	0	0	0	0	0	0	1	0	0
E. M. Gilbert, A. Sandoval, P. Larrabee, D. G. Renlund, J. B. O'Connell and M. R. Bristow	1993	Lisinopril lowers cardiac adrenergic drive and increases beta-receptor density in the failing human heart	Circulation	88	2	0	14	4	10	0	50	3	0	8	#NULL!	#NULL!	#NULL!	#NULL!	#NULL!	#NULL!	#NULL!	#NULL!	Lisinopril	Placebo									0	84	1	28.57	#NULL!	0	0	#NULL!	0	0	0	0	0	0	1	0	0
F. Pelliccia, A. Borghi, A. Ruggeri, C. Cianfrocca, G. L. Morgagni and R. Bugiardini	1993	Changes in pulmonary hemodynamics predict benefits in exercise capacity after ACE inhibition in patients with mild to moderate congestive heart failure	Clinical Cardiology	16	8	0	22	5	17	0	55	7	0	#NULL!	#NULL!	#NULL!	#NULL!	#NULL!	#NULL!	#NULL!	#NULL!	#NULL!	Quinapril										1	183	1	22.73	#NULL!	0	0	#NULL!	0	0	0	0	0	0	1	0	0
F. Van de Werf, L. Janssens, T. Brzostek, L. Mortelmans, F. J. Wackers, G. M. Willems, H. Heidbuchel, E. Lesaffre, I. Scheys, D. Collen and et al.	1993	Short-term effects of early intravenous treatment with a beta-adrenergic blocking agent or a specific bradycardiac agent in patients with acute myocardial infarction receiving thrombolytic therapy	J Am Coll Cardiol	22	2	0	292	46	246	0	57.3	#NULL!	2	8	#NULL!	#NULL!	#NULL!	#NULL!	#NULL!	#NULL!	#NULL!	#NULL!	atenolol	placebo									0	14	0	15.75	#NULL!	0	0	#NULL!	0	0	0	0	0	0	1	0	0
G. K. Kapuku, S. Seto, H. Mori, M. Mori, T. Utsunomia, S. Suzuki, Y. Oku and K. Yano	1993	Reversal of diastolic dysfunction in borderline hypertension by long-term medical treatment. Longitudinal evaluation by pulsed Doppler echocardiography	American Journal of Hypertension	6	#NULL!	0	18	4	14	0	55	11	0	#NULL!	#NULL!	#NULL!	#NULL!	#NULL!	#NULL!	#NULL!	#NULL!	#NULL!	Delapril										1	168	1	22.22	#NULL!	0	0	#NULL!	0	0	0	0	0	0	1	0	0
G. P. Vyssoulis, E. A. Karpanou, C. E. Pitsavos, D. K. Soulas and P. K. Toutouzas	1993	Regression of left ventricular hypertrophy with isradipine antihypertensive therapy	Am J Hypertens	6	#NULL!	0	45	29	16	0	59.3	8.7	3	#NULL!	#NULL!	#NULL!	#NULL!	#NULL!	#NULL!	#NULL!	#NULL!	#NULL!	Isradipine										1	183	1	64.44	#NULL!	0	0	#NULL!	0	0	0	0	0	0	1	0	0
H. Ikram, D. Fitzpatrick and I. G. Crozier	1993	Therapeutic controversies with use of beta-adrenoceptor blockade in heart failure	American Journal of Cardiology	71	9	0	17	1	16	0	52	#NULL!	2	8	#NULL!	#NULL!	#NULL!	#NULL!	#NULL!	#NULL!	#NULL!	#NULL!	acebutolol	Placebo									1	30	1	5.88	#NULL!	0	0	#NULL!	0	0	0	0	0	0	1	0	0
H. Kelbaek, E. Agner, H. Wroblewski, P. Vasehus Madsen and J. Marving	1993	Angiotensin converting enzyme inhibition at rest and during exercise in congestive heart failure	European Heart Journal	14	5	0	21	10	11	0	61.4	#NULL!	0	8	#NULL!	#NULL!	#NULL!	#NULL!	#NULL!	#NULL!	#NULL!	#NULL!	Zofenopril	Placebo									0	60	1	47.62	#NULL!	0	0	#NULL!	0	0	0	0	0	0	1	0	0
J. A. J. Lumme and A. J. Jounela	1993	Left ventricular mass, serum electrolyte levels and cardiac arrhythmias in patients with mild hypertension treated with cilazapril or hydrocylorothiazide	International Journal of Cardiology	42	1	0	35	22	13	0	52	#NULL!	4	0	#NULL!	#NULL!	#NULL!	#NULL!	#NULL!	#NULL!	#NULL!	#NULL!	Hydrochlorothiazide	Cilazapril									0	56	1	62.86	1	0	0	1	0	0	0	0	0	0	1	0	0
J. Cosin, J. Marrugat, J. Guindo and A. B. De Luna	1993	Comparison of the effects of amiodarone versus metoprolol on the frequency of ventricular arrhythmias and on mortality after acute myocardial infarction	American Journal of Cardiology	72	17	0	368	37	331	0	58	9.7	2	#NULL!	#NULL!	#NULL!	#NULL!	#NULL!	#NULL!	#NULL!	#NULL!	#NULL!	metoprolol										0	1022	1	10.05	#NULL!	0	0	#NULL!	0	0	0	0	0	0	1	0	0
J. E. Nordrehaug and S. E. Vollset	1993	Reduction of exercise-induced ventricular arrhythmias in mild symptomatic heart failure by benazepril	Am Heart J	125	3	0	14	#NULL!	#NULL!	4	#NULL!	#NULL!	0	4	#NULL!	#NULL!	#NULL!	#NULL!	#NULL!	#NULL!	#NULL!	#NULL!	Benazepril	Hydrochlorothiazide									0	91	1	#NULL!	1	0	0	1	0	0	0	0	0	0	1	0	0
J. E. Otterstad, G. Froeland and J. Erikssen	1993	Left ventricular end-diastolic dimensions measured at the P wave and Q wave during a randomized, double-blind one-year follow-up study comparing the effect of atenolol vs. hydrochlorothiazide + amiloride on blood pressure in men with mild to moderate hypertension	Scandinavian Journal of Clinical and Laboratory Investigation	53	2	1	100	0	100	3	45.9	2.8	2	7	#NULL!	#NULL!	#NULL!	#NULL!	#NULL!	#NULL!	#NULL!	#NULL!	atenolol	hydrochlorothiazide/amiloride									0	365	1	0	#NULL!	0	0	#NULL!	0	0	0	0	0	0	1	0	0
J. G. Cleland, D. Shah, S. Krikler, A. Dritsas, P. Nihoyannopoulos, G. Frost and C. M. Oakley	1993	Effects of lisinopril on cardiorespiratory, neuroendocrine, and renal function in patients with asymptomatic left ventricular dysfunction	Br Heart J	69	6	1	18	0	18	3	58	7	0	8	#NULL!	#NULL!	#NULL!	#NULL!	#NULL!	#NULL!	#NULL!	#NULL!	lisinopril	placebo									0	84	1	0	#NULL!	0	0	#NULL!	0	0	0	0	0	0	1	0	0
J. G. Motwani, M. K. Fenwick, H. M. McAlpine, N. Kennedy and A. D. Struthers	1993	Effectiveness of captopril in reversing renal vasoconstriction after Q- wave acute myocardial infarction	American Journal of Cardiology	71	4	0	32	7	25	0	57.6	17.9	0	8	#NULL!	#NULL!	#NULL!	#NULL!	#NULL!	#NULL!	#NULL!	#NULL!	Captopril	Placebo									0	173	1	21.88	#NULL!	0	0	#NULL!	0	0	0	0	0	0	1	0	0
J. L. Reid, R. J. MacFadyen, I. B. Squire and K. R. Lees	1993	Blood pressure response to the first dose of angiotensin-converting enzyme inhibitors in congestive heart failure	American Journal of Cardiology	71	17	0	72	28	44	0	68.3	6.4	8	0	0	0	0	0	#NULL!	#NULL!	#NULL!	#NULL!	Placebo	Captopril	Enalapril	Perindopril	Enalaprilat	Perindoprilat					0	1	0	38.89	#NULL!	0	0	#NULL!	0	0	0	0	0	0	1	0	0
J. Parameshwar, J. Keegan, D. Mulcahy, K. Phadke, J. Sparrow, G. C. Sutton and K. M. Fox	1993	Atenolol or nicardipine alone is as efficacious in stable angina as their combination: A double blind randomised trial	International Journal of Cardiology	40	2	0	30	1	29	0	61.9	6.5	2	3	#NULL!	#NULL!	#NULL!	#NULL!	#NULL!	#NULL!	#NULL!	#NULL!	atenolol	nicardipine									0	140	1	3.33	#NULL!	0	0	#NULL!	0	0	0	0	0	0	1	0	0
J. Ribstein, G. Du Cailar, R. Brouard and A. Mimran	1993	Comparative renal and cardiac effects of tertatolol and enalapril in essential hypertension	Cardiology	#NULL!	#NULL!	0	17	11	6	0	39.1	8.6	0	2	#NULL!	#NULL!	#NULL!	#NULL!	#NULL!	#NULL!	#NULL!	#NULL!	Enalapril	Tertatolol									0	91	1	64.71	#NULL!	0	0	#NULL!	0	0	0	0	0	0	1	0	0
K. M. Borow, A. Neumann, R. M. Lang, D. Ehler, B. Valentine-Bates, A. Wolff, K. Friday and M. Murphy	1993	Noninvasive assessment of the direct action of oral nifedipine and nicardipine on left ventricular contractile state in patients with systemic hypertension: Importance of reflex sympathetic responses	Journal of the American College of Cardiology	21	4	0	15	#NULL!	#NULL!	4	49.1	7.8	3	3	#NULL!	#NULL!	#NULL!	#NULL!	#NULL!	#NULL!	#NULL!	#NULL!	Nifedipine	Nicardipine									0	7	0	#NULL!	#NULL!	0	0	#NULL!	0	0	0	0	0	0	1	0	0
L. Stoleru, W. Wijns, C. Van Eyll, T. Bouvy, L. Van Nueten and H. Pouleur	1993	Effects of D-nebivolol and L-nebivolol on left ventricular systolic and diastolic function: Comparison with D-L-nebivolol and atenolol	Journal of Cardiovascular Pharmacology	22	2	0	40	7	33	0	59.6	8.4	2	2	#NULL!	#NULL!	#NULL!	#NULL!	#NULL!	#NULL!	#NULL!	#NULL!	Nebivolol	Atenolol									1	0.02	0	17.5	#NULL!	0	0	#NULL!	0	0	0	0	0	0	1	0	0
M. Bignotti, G. Gaudio, G. Gorini, O. Rinaldi, A. M. Grandi and A. Venco	1993	Effects of sustained-release isradipine on left ventricular anatomy and function in systemic hypertension	American Journal of Cardiology	72	17	0	12	6	6	0	46	8	3	#NULL!	#NULL!	#NULL!	#NULL!	#NULL!	#NULL!	#NULL!	#NULL!	#NULL!	Isradipine										1	183	1	50	#NULL!	0	0	#NULL!	0	0	0	0	0	0	1	0	0
M. Metra, R. Ferrari and O. Visioli	1993	Acute and chronic effects of the dihydropyridine calcium antagonist nisoldipine on the resting and exercise hemodynamics, neurohumoral parameters, and functional capacity of patients with chronic heart failure	Cardiovascular Drugs and Therapy	7	1	0	16	2	14	0	57	14	3	#NULL!	#NULL!	#NULL!	#NULL!	#NULL!	#NULL!	#NULL!	#NULL!	#NULL!	Nisoldipine										1	91	1	12.5	#NULL!	0	0	#NULL!	0	0	0	0	0	0	1	0	0
M. R. Bristow, K. Swedberg, F. Camerini, M. B. Fowler, M. A. Silver, E. M. Gilbert, M. R. Johnson, F. G. Goss and A. Hjalmarson	1993	Beneficial effects of metoprolol in idiopathic dilated cardiomyopathy	Lancet	342	8885	0	383	105	278	0	49	12	2	8	#NULL!	#NULL!	#NULL!	#NULL!	#NULL!	#NULL!	#NULL!	#NULL!	metoprolol	placebo									0	365	1	27.42	#NULL!	0	0	#NULL!	0	0	0	0	0	0	1	0	0
N. De Luca, S. Savonitto, B. Ricciardelli, R. Marchegiano, F. Lamenza, G. Lembo and B. Trimarco	1993	Effects of the single and repeated administration of benazepril on systemic and forearm circulation and cardiac function in hypertensive patients	Cardiovascular Drugs and Therapy	7	2	0	28	7	21	0	45	6.5	0	8	#NULL!	#NULL!	#NULL!	#NULL!	#NULL!	#NULL!	#NULL!	#NULL!	Benazepril	Placebo									0	42	1	25	#NULL!	0	0	#NULL!	0	0	0	0	0	0	1	0	0
N. Fujita, J. Hartiala, M. O'Sullivan, D. Steiman, K. Chatterjee, W. W. Parmley and C. B. Higgins	1993	Assessment of left ventricular diastolic function in dilated cardiomyopathy with cine magnetic resonance imaging: Effect of an angiotensin converting enzyme inhibitor, benazepril	American Heart Journal	125	1	0	15	3	12	0	55	14	0	#NULL!	#NULL!	#NULL!	#NULL!	#NULL!	#NULL!	#NULL!	#NULL!	#NULL!	Benazepril										1	84	1	20	#NULL!	0	0	#NULL!	0	0	0	0	0	0	1	0	0
N. Lefkos, A. Efthimiadis, I. Liatsis, G. Boudonas, A. Papachristou and D. Platoyannis	1993	Hemodynamic and biochemical changes after chronic administration of cilazapril to hypertensive patients	Cardiology	82	4	1	30	12	18	0	53.3	18	0	#NULL!	#NULL!	#NULL!	#NULL!	#NULL!	#NULL!	#NULL!	#NULL!	#NULL!	Cilazapril										1	135	1	40	#NULL!	0	0	#NULL!	0	0	0	0	0	0	1	0	0
O. De Divitiis, M. Galderisi, A. Celentano, P. Tammaro, M. Garofalo, V. Palmieri, M. Crivaro, G. Assogna and C. Zanna	1993	Ketanserin alone and in combination with enalapril in the treatment of essential hypertension: Assessment of the haemodynamic effects	Journal of International Medical Research	21	3	0	12	6	6	0	62.1	2.3	0	#NULL!	#NULL!	#NULL!	#NULL!	#NULL!	#NULL!	#NULL!	#NULL!	#NULL!	Enalapril										1	84	1	50	#NULL!	0	0	#NULL!	0	0	0	0	0	0	1	0	0
O. Gotzsche, I. Sihm, S. Lund and O. Schmitz	1993	Abnormal changes in transmitral flow after acute exposure to nitroglycerin and nifedipine in uncomplicated insulin-dependent diabetes mellitus: A Doppler echocardiographic study	American Heart Journal	126	6	0	40	20	20	0	33.9	10.6	3	#NULL!	#NULL!	#NULL!	#NULL!	#NULL!	#NULL!	#NULL!	#NULL!	#NULL!	Nifidipine										1	8	0	50	#NULL!	0	0	#NULL!	0	0	0	0	0	0	1	0	0
P. Desche, I. Antony, G. Lerebours, I. Violet, S. Robert and C. Weber	1993	Acceptability of perindopril in mild-to-moderate chronic congestive heart failure: Results of a long-term open study in 320 patients	American Journal of Cardiology	71	17	0	320	90	230	0	62	1	0	#NULL!	#NULL!	#NULL!	#NULL!	#NULL!	#NULL!	#NULL!	#NULL!	#NULL!	perindopril										1	276	1	28.13	#NULL!	0	0	#NULL!	0	0	0	0	0	0	1	0	0
P. Lechat, S. P. Garnham, P. Desche and J. P. Bounhoure	1993	Efficacy and acceptability of perindopril in mild to moderate chronic congestive heart failure	Am Heart J	126	#NULL!	0	125	31	94	0	59.5	1.1	0	8	#NULL!	#NULL!	#NULL!	#NULL!	#NULL!	#NULL!	#NULL!	#NULL!	perindopril	placebo									0	90	1	24.8	#NULL!	0	0	#NULL!	0	0	0	0	0	0	1	0	0
P. Sareli and T. Wisenbaugh	1993	Comparison of single-dose nifedipine and Captopril for chronic severe aortic regurgitation	American Journal of Cardiology	72	11	0	20	#NULL!	#NULL!	4	30.5	11.8	0	3	#NULL!	#NULL!	#NULL!	#NULL!	#NULL!	#NULL!	#NULL!	#NULL!	Captopril	Nifedipine									0	0.08	0	#NULL!	#NULL!	0	0	#NULL!	0	0	0	0	0	0	1	0	0
R. A. Gonzalez-Fernandez, P. I. Altieri, J. E. Lugo and J. Fernandez-Martinez	1993	Effects of enalapril on ventricular volumes and neurohumoral status after inferior wall myocardial infarction	American Journal of the Medical Sciences	305	4	0	50	22	28	0	61.5	10.7	0	8	#NULL!	#NULL!	#NULL!	#NULL!	#NULL!	#NULL!	#NULL!	#NULL!	Enalapril	Placebo									0	28	1	44	#NULL!	0	0	#NULL!	0	0	0	0	0	0	1	0	0
R. A. Gonzalez-Fernandez, P. I. Altieri, J. Lastra, J. R. Melendez, J. A. Martinez-Toro and H. L. Banchs	1993	Effects of enalaprilat on hemodynamics and ventricular activation duration in hypertensive patients with left ventricular hypertrophy: Clinical evidence of improved excitation-contraction coupling with angiotensin converting enzyme inhibition in human hypertension	American Journal of Hypertension	6	#NULL!	0	22	9	13	0	49.5	#NULL!	0	8	#NULL!	#NULL!	#NULL!	#NULL!	#NULL!	#NULL!	#NULL!	#NULL!	Enalaprilat	Placebo									0	0.007	0	40.91	#NULL!	0	0	#NULL!	0	0	0	0	0	0	1	0	0
R. J. MacFadyen, K. R. Lees and J. L. Reid	1993	Double blind controlled study of low dose intravenous perindoprilat or enalaprilat infusion in elderly patients with heart failure	British Heart Journal	69	4	0	36	12	24	0	#NULL!	#NULL!	0	0	8	#NULL!	#NULL!	#NULL!	#NULL!	#NULL!	#NULL!	#NULL!	Enalaprilat	Perindoprilat	Placebo								0	1	0	33.33	#NULL!	0	0	#NULL!	0	0	0	0	0	0	1	0	0
R. Pacher, S. Globits, J. Bergler-Klein, H. Teufelsbauer, M. Wutte, W. Baumgartner, E. Ogris and D. Glogar	1993	Clinical and neurohumoral response of patients with severe congestive heart failure treated with two different captopril dosages	European Heart Journal	14	2	0	85	18	67	0	53	22.5	0	#NULL!	#NULL!	#NULL!	#NULL!	#NULL!	#NULL!	#NULL!	#NULL!	#NULL!	Captopril										1	183	1	21.18	#NULL!	0	0	#NULL!	0	0	0	0	0	0	1	0	0
S. G. Ray, M. Pye, K. G. Oldroyd, J. Christie, D. T. Connelly, D. B. Northridge, I. Ford, J. J. Morton, H. J. Dargie and S. M. Cobbe	1993	Early treatment with captopril after acute myocardial infarction	British Heart Journal	69	3	0	99	17	82	0	60	1.4	0	8	#NULL!	#NULL!	#NULL!	#NULL!	#NULL!	#NULL!	#NULL!	#NULL!	captopril	placebo									0	365	1	17.17	#NULL!	0	0	#NULL!	0	0	0	0	0	0	1	0	0
S. Ishida, N. Makino, K. Masutomo, T. Hata and T. Yanaga	1993	Effect of metoprolol on the beta-adrenoceptor density of lymphocytes in patients with dilated cardiomyopathy	American Heart Journal	125	#NULL!	1	18	0	18	3	55.3	9.1	2	#NULL!	#NULL!	#NULL!	#NULL!	#NULL!	#NULL!	#NULL!	#NULL!	#NULL!	Metoprolol										1	183	1	0	#NULL!	0	0	#NULL!	0	0	0	0	0	0	1	0	0
S. S. Gottlieb, K. Dickstein, E. Fleck, J. Kostis, T. B. Levine, T. LeJemtel and M. DeKock	1993	Hemodynamic and neurohormonal effects of the angiotensin II antagonist losartan in patients with congestive heart failure	Circulation	88	#NULL!	0	66	11	55	0	61	1	1	8	#NULL!	#NULL!	#NULL!	#NULL!	#NULL!	#NULL!	#NULL!	#NULL!	Losartan	Placebo									0	1	0	16.67	#NULL!	0	0	#NULL!	0	0	0	0	0	0	1	0	0
S. S. Gottlieb, M. L. Kukin, J. Penn, M. L. Fisher, M. Cines, N. Medina, M. Yushak, M. Taylor and M. Packer	1993	Sustained hemodynamic response to flosequinan in patients with heart failure receiving angiotensin-converting enzyme inhibitors	Journal of the American College of Cardiology	22	4	0	47	12	35	0	61	2	9	#NULL!	#NULL!	#NULL!	#NULL!	#NULL!	#NULL!	#NULL!	#NULL!	#NULL!	Flosequinan										1	56	1	25.53	#NULL!	0	0	#NULL!	0	0	0	0	0	0	1	0	0
T. Wisenbaugh, I. Katz, J. Davis, R. Essop, J. Skoularigis, S. Middlemost, C. Rothlisberger, D. Skudicky and P. Sareli	1993	Long-term (3-month) effects of a new beta-blocker (nebivolol) on cardiac performance in dilated cardiomyopathy	J Am Coll Cardiol	21	5	0	24	12	12	0	49.8	10.9	2	8	#NULL!	#NULL!	#NULL!	#NULL!	#NULL!	#NULL!	#NULL!	#NULL!	nebivolol	placebo									0	90	1	50	#NULL!	0	0	#NULL!	0	0	0	0	0	0	1	0	0
V. V. S. Bonarjee, S. Carstensen, K. Caidahl, D. W. T. Nilsen, M. Edner, J. Berning, C. Von Brandes, J. Soma, F. Brolund, K. Lindvall, M. Quintana, O. Beck-Hansen, M. B. Suurkula, I. Wallentin, L. A. Brodin, A. Juhlin-Dannfelt, K. Malmberg, S. Eriksson and B. Wall	1993	Attenuation of left ventricular dilatation after acute myocardial infarction by early initiation of Enalapril therapy	American Journal of Cardiology	72	14	0	301	87	214	0	66	#NULL!	0	8	#NULL!	#NULL!	#NULL!	#NULL!	#NULL!	#NULL!	#NULL!	#NULL!	enalapril	placebo									0	183	1	28.9	#NULL!	0	0	#NULL!	0	0	0	0	0	0	1	0	0
W. David and B. E. Chryssos	1993	Hemodynamic response to intravenous enalaprilat in patients with severe congestive heart failure and mitral regurgitation	Clinical Cardiology	16	3	0	20	9	11	0	75	11	0	#NULL!	#NULL!	#NULL!	#NULL!	#NULL!	#NULL!	#NULL!	#NULL!	#NULL!	Enalaprilat										1	0.04	0	45	#NULL!	0	0	#NULL!	0	0	0	0	0	0	1	0	0
W. Hayashida, C. Van Eyll, M. F. Rousseau and H. Pouleur	1993	Regional remodelling and nonuniform changes in diastolic function in patients with left ventricular dysfunction: Modification by long-term enalapril treatment	Journal of the American College of Cardiology	22	5	0	32	5	27	0	55	#NULL!	0	8	#NULL!	#NULL!	#NULL!	#NULL!	#NULL!	#NULL!	#NULL!	#NULL!	enalapril	plabeco									0	365	1	15.63	#NULL!	0	0	#NULL!	0	0	0	0	0	0	1	0	0
W. S. Aronow and I. Kronzon	1993	Effect of enalapril on congestive heart failure treated with diuretics in elderly patients with prior myocardial infarction and normal left ventricular ejection fraction	American Journal of Cardiology	71	7	0	21	18	3	0	79.5	3.5	0	#NULL!	#NULL!	#NULL!	#NULL!	#NULL!	#NULL!	#NULL!	#NULL!	#NULL!	Enalapril										1	91	1	85.71	#NULL!	0	0	#NULL!	0	0	0	0	0	0	1	0	0
Y. Nakashima, T. Nii, M. Ikeda and K. Arakawa	1993	Role of left ventricular regional nonuniformity in hypertensive diastolic dysfunction	Journal of the American College of Cardiology	22	3	0	23	11	12	0	57.6	6.3	3	#NULL!	#NULL!	#NULL!	#NULL!	#NULL!	#NULL!	#NULL!	#NULL!	#NULL!	nifedipine										1	0.048	0	47.83	#NULL!	0	0	#NULL!	0	0	0	0	0	0	1	0	0
A. N. Mooss, D. E. Hilleman, S. M. Mohiuddin and C. B. Hunter	1994	Safety of esmolol in patients with acute myocardial infarction treated with thrombolytic therapy who had relative contraindications to beta-blocker therapy	Annals of Pharmacotherapy	28	6	0	114	39	75	0	56	11	2	#NULL!	#NULL!	#NULL!	#NULL!	#NULL!	#NULL!	#NULL!	#NULL!	#NULL!	esmolol										1	2	0	34.21	#NULL!	0	0	#NULL!	0	0	0	0	0	0	1	0	0
A. Pipilis, R. Collins, A. Budaj, A. Hargreaves, T. Kolettis, J. Jacob, T. Millane, L. Fitzgerald, K. Cedro, J. Cybulski, M. Dancy, P. Appleby, M. Conway, C. Foster, D. Jackson, P. Lloyd, S. Parish, R. Peto, N. Boon, D. Bennett, L. Ceremuzynski, P. Sleight, J. Kurleto, J. Maciejewicz, J. Kuch, O. Sczaniecka, J. Grzelewsi, W. Smielak-Korombel, M. Swidzinski, D. Zengteler, M. Komorowska and L. Wojt…	1994	Randomized controlled trial of oral captopril, of oral isosorbide mononitrate and of intravenous magnesium sulphate started early in acute myocardial infarction: Safety and haemodynamic effects	European Heart Journal	15	5	0	267	53	214	0	61.5	11.5	0	8	#NULL!	#NULL!	#NULL!	#NULL!	#NULL!	#NULL!	#NULL!	#NULL!	Captopril	Placebo									0	28	1	19.85	#NULL!	0	0	#NULL!	0	0	0	0	0	0	1	0	0
B. Takase, A. Kurita, H. Hikita, A. Uehata, T. Nishioka, T. Maruyama, K. Mizuno, H. Nakamura and Y. Kanda	1994	Effects of bepridil on silent myocardial ischemia and eicosanoid metabolism in chronic stable angina pectoris after healing of myocardial infarction	American Journal of Cardiology	73	15	0	10	1	9	0	66	9	3	#NULL!	#NULL!	#NULL!	#NULL!	#NULL!	#NULL!	#NULL!	#NULL!	#NULL!	Bepridil										1	28	1	10	#NULL!	0	0	#NULL!	0	0	0	0	0	0	1	0	0
C. Laviades, G. Mayor and J. Diez	1994	Treatment with lisinopril normalizes serum concentrations of procollagen type III amino-terminal peptide in patients with essential hypertension	American Journal of Hypertension	7	1	0	54	22	32	0	43.5	#NULL!	0	#NULL!	#NULL!	#NULL!	#NULL!	#NULL!	#NULL!	#NULL!	#NULL!	#NULL!	lisinopril										1	183	1	40.74	#NULL!	0	0	#NULL!	0	0	0	0	0	0	1	0	0
D. Aristizabal, F. H. Messerli and E. D. Frohlich	1994	Disparate structural effects on left and right ventricles by angiotensin- converting enzyme inhibitors and calcium antagonists in essential hypertension	American Journal of Cardiology	73	7	0	68	14	54	0	52.8	2.5	0	0	0	3	3	3	3	3	3	#NULL!	captopril	fosinopril	lisinopril	diltiazem	gallopamil	isradipine	nifedipine	nitrendipine	verapamil		2	42	1	20.59	#NULL!	0	0	#NULL!	0	0	0	0	0	0	1	0	0
E. De Teresa, M. Gonzalez, C. Camacho-Vazquez and M. J. Tabuenca	1994	Effects of bisoprolol on left ventricular hypertrophy in essential hypertension	Cardiovascular Drugs and Therapy	8	6	0	30	7	23	0	56.2	#NULL!	2	#NULL!	#NULL!	#NULL!	#NULL!	#NULL!	#NULL!	#NULL!	#NULL!	#NULL!	bisoprolol										1	183	1	23.33	#NULL!	0	0	#NULL!	0	0	0	0	0	0	1	0	0
F. Naganuma, S. Kubota, N. Hirahara, K. Imai, H. Kamiyama, T. Iizuka, S. Imai, K. Murata and T. Suzuki	1994	Ventricular unloading and improvement in left ventricular function after angiotensin converting enzyme inhibition with enalapril in patients with chronic congestive heart failure	Japanese Circulation Journal	58	1	1	17	7	10	1	53	12	0	#NULL!	#NULL!	#NULL!	#NULL!	#NULL!	#NULL!	#NULL!	#NULL!	#NULL!	enalapril										1	90	1	41.18	#NULL!	0	0	#NULL!	0	0	0	0	0	0	1	0	0
G. A. Moore and P. D. West	1994	Effect of captopril on functional mitral regurgitation in dilated heart failure: A randomised double blind placebo controlled trial	British Heart Journal	72	1	0	28	1	27	0	71.6	#NULL!	0	8	#NULL!	#NULL!	#NULL!	#NULL!	#NULL!	#NULL!	#NULL!	#NULL!	Captopril	Placebo									0	84	1	3.57	#NULL!	0	0	#NULL!	0	0	0	0	0	0	1	0	0
G. D. Gamble, G. A. Sanders, S. C. Greaves, E. M. Ellis-Pegler and N. Sharpe	1994	Effect of fosinopril on cardiac and metabolic parameters in patients with NIDDM	Diabetes Care	17	12	1	55	24	31	1	55.4	1.2	0	8	#NULL!	#NULL!	#NULL!	#NULL!	#NULL!	#NULL!	#NULL!	#NULL!	Fosinopril	Placebo									0	183	1	43.64	#NULL!	0	0	#NULL!	0	0	0	0	0	0	1	0	0
G. Lavezzaro, G. Raule, R. Toppi and S. Gasparrini	1994	Angiotensin converting enzyme inhibition with quinapril and left ventricular mass in the hypertensive patient: A 4-month echocardiographic study	Drug Investigation	8	1	1	98	41	57	1	56	11	0	#NULL!	#NULL!	#NULL!	#NULL!	#NULL!	#NULL!	#NULL!	#NULL!	#NULL!	Quinapril										1	120	1	41.84	#NULL!	0	0	#NULL!	0	0	0	0	0	0	1	0	0
G. M. London, B. Pannier, A. P. Guerin, S. J. Marchais, M. E. Safar and J. L. Cuche	1994	Cardiac hypertrophy, aortic compliance, peripheral resistance, and wave reflection in end-stage renal disease: Comparative effects of ACE inhibition and calcium channel blockade	Circulation	90	6	0	24	10	14	0	53.5	4	0	3	#NULL!	#NULL!	#NULL!	#NULL!	#NULL!	#NULL!	#NULL!	#NULL!	perindopril	nitrendipine									0	365	1	41.67	#NULL!	0	0	#NULL!	0	0	0	0	0	0	1	0	0
H. Jakob, M. Sigmund, T. Eschenhagen, U. Mende, M. Patten, W. Schmitz, H. Scholz, J. Schulte am Esch, M. Steinfath, P. Hanrath and H. Volker	1994	Effect of captopril on myocardial beta-adrenoceptor density and G(ialpha)-proteins in patients with mild to moderate heart failure due to dilated cardiomyopathy	European Journal of Clinical Pharmacology	47	5	0	19	6	13	0	50.2	9.4	0	9	#NULL!	#NULL!	#NULL!	#NULL!	#NULL!	#NULL!	#NULL!	#NULL!	Captopril	Conventional									0	58	1	31.58	#NULL!	0	0	#NULL!	0	0	0	0	0	0	1	0	0
I. B. Squire, R. J. MacFadyen, K. R. Lees, W. S. Hillis and J. L. Reid	1994	Haemodynamic response and pharmacokinetics after the first dose of quinapril in patients with congestive heart failure	British Journal of Clinical Pharmacology	38	2	0	24	13	11	0	72.4	9.9	0	8	#NULL!	#NULL!	#NULL!	#NULL!	#NULL!	#NULL!	#NULL!	#NULL!	Quinapril	Placebo									0	1	0	54.17	#NULL!	0	0	#NULL!	0	0	0	0	0	0	1	0	0
J. A. Arrighi, V. Dilsizian, P. Perrone-Filardi, J. G. Diodati, S. L. Bacharach and R. O. Bonow	1994	Improvement of the age-related impairment in left ventricular diastolic filling with verapamil in the normal human heart	Circulation	90	1	0	27	11	16	0	44.5	17	3	#NULL!	#NULL!	#NULL!	#NULL!	#NULL!	#NULL!	#NULL!	#NULL!	#NULL!	verapamil										1	3.5	0	40.74	#NULL!	0	0	#NULL!	0	0	0	0	0	0	1	0	0
J. B. Kostis, B. J. Shelton, S. Yusuf, M. B. Weiss, R. J. Capone, C. J. Pepine, G. Gosselin, F. Delahaye, J. L. Probstfield, L. Cahill and D. Dutton	1994	Tolerability of enalapril initiation by patients with left ventricular dysfunction: Results of the medication challenge phase of the studies of left ventricular dysfunction	American Heart Journal	128	2	0	7480	1104	6376	0	60	10	0	#NULL!	#NULL!	#NULL!	#NULL!	#NULL!	#NULL!	#NULL!	#NULL!	#NULL!	Enalapril										1	7	0	14.76	#NULL!	0	0	#NULL!	0	0	0	0	0	0	1	0	0
J. Diez and C. Laviades	1994	Insulin-like growth factor-1 and cardiac mass in essential hypertension: comparative effects of captopril, lisinopril and quinapril	J Hypertens Suppl	12	4	0	117	50	67	0	46.7	11.4	0	0	0	#NULL!	#NULL!	#NULL!	#NULL!	#NULL!	#NULL!	#NULL!	captopril	lisinopril	quinapril								0	183	1	42.74	#NULL!	0	0	#NULL!	0	0	0	0	0	0	1	0	0
J. G. Motwani, M. K. Fenwick, J. J. Morton and A. D. Struthers	1994	Determinants of the initial effects of captopril on blood pressure, glomerular filtration rate, and natriuresis in mild-to-moderate chronic congestive heart failure secondary to coronary artery disease	American Journal of Cardiology	73	16	0	36	10	26	0	67	8	0	8	#NULL!	#NULL!	#NULL!	#NULL!	#NULL!	#NULL!	#NULL!	#NULL!	Captopril	Placebo									0	8	0	27.78	#NULL!	0	0	#NULL!	0	0	0	0	0	0	1	0	0
J. L. Posma, P. K. Blanksma, E. Van Der Wall and K. I. Lie	1994	Acute intravenous versus chronic oral drug effects of verapamil on left ventricular diastolic function in patients with hypertrophic cardiomyopathy	Journal of Cardiovascular Pharmacology	24	6	0	20	5	15	0	40	14	3	#NULL!	#NULL!	#NULL!	#NULL!	#NULL!	#NULL!	#NULL!	#NULL!	#NULL!	verapamil										1	126	1	25	#NULL!	0	0	#NULL!	0	0	0	0	0	0	1	0	0
J. M. Good, A. J. Brady, F. H. Noormohamed, C. M. Oakley and J. G. Cleland	1994	Effect of intense angiotensin II suppression on the diuretic response to furosemide during chronic ACE inhibition	Circulation	90	1	0	8	1	7	0	65	#NULL!	0	4	8	#NULL!	#NULL!	#NULL!	#NULL!	#NULL!	#NULL!	#NULL!	captopril	furosemide	placebo								0	0.17	0	12.5	1	0	0	1	0	0	0	0	0	0	1	0	0
K. Maekawa, D. Saito, H. Kobayashi, K. Mizuo, N. Obayashi, S. Uchida and S. Haraoka	1994	Effects of nipradilol on venous hemodynamics: evaluation with a Doppler blood flow method	Acta Med Okayama	48	2	1	15	0	15	3	#NULL!	#NULL!	2	2	#NULL!	#NULL!	#NULL!	#NULL!	#NULL!	#NULL!	#NULL!	#NULL!	Propanolol	Nipradilol									1	0.08	0	0	#NULL!	0	0	#NULL!	0	0	0	0	0	0	1	0	0
L. De Caprio, M. L. De Rosa, A. Di Palma, C. Lirato, P. Caccese, M. Sestito, S. Lastoria, A. M. Cicatiello and F. Rengo	1994	Regression of left ventricular hypertrophy and improvement of renal hemodynamics in hypertensive patients treated with quinapril	Cardiovasc Drugs Ther	8	5	0	17	12	5	0	51	11	0	#NULL!	#NULL!	#NULL!	#NULL!	#NULL!	#NULL!	#NULL!	#NULL!	#NULL!	quinapril										1	140	1	70.59	#NULL!	0	0	#NULL!	0	0	0	0	0	0	1	0	0
L. Toivonen	1994	Influence of acute alpha<inf>1</inf>-adrenergic antagonism on heart rate variability in patients with old myocardial infarction	Journal of Cardiovascular Pharmacology	23	6	0	27	4	23	0	55	9	5	8	#NULL!	#NULL!	#NULL!	#NULL!	#NULL!	#NULL!	#NULL!	#NULL!	Abanoquil	Placebo									0	1	0	14.81	#NULL!	0	0	#NULL!	0	0	0	0	0	0	1	0	0
M. G. Modena, G. Masciocco, R. Rossi, P. Baraldi and G. Mattioli	1994	Evaluation of the effectiveness of isradipine SRO in the treatment of hypertensive patients with left ventricular hypertrophy	Cardiovascular Drugs and Therapy	8	1	0	15	7	8	0	52	7	3	#NULL!	#NULL!	#NULL!	#NULL!	#NULL!	#NULL!	#NULL!	#NULL!	#NULL!	isradipine										1	84	1	46.67	#NULL!	0	0	#NULL!	0	0	0	0	0	0	1	0	0
M. Hori, H. Sato, M. Karita, K. Kodama, N. Hoki, T. Hayashi, M. Naka, S. Nanto, Y. Yamada and T. Kamada	1994	Long-term clinical effect of nilvadipine in patients with chronic heart failure: A double-blind placebo-controlled study	Heart and Vessels	9	5	0	23	6	17	0	62.5	10.6	3	8	#NULL!	#NULL!	#NULL!	#NULL!	#NULL!	#NULL!	#NULL!	#NULL!	Nilvapidine	Placebo									0	84	1	26.09	#NULL!	0	0	#NULL!	0	0	0	0	0	0	1	0	0
M. Kaste, R. Fogelholm, T. Erila, H. Palomaki, K. Murros, A. Rissanen and S. Sarna	1994	A randomized, double-blind, placebo-controlled trial of nimodipine in acute ischemic hemispheric stroke	Stroke	25	7	0	350	95	255	0	57.5	9.5	3	8	#NULL!	#NULL!	#NULL!	#NULL!	#NULL!	#NULL!	#NULL!	#NULL!	Nimodipine	Placebo									0	365	1	27.14	#NULL!	0	0	#NULL!	0	0	0	0	0	0	1	0	0
M. Lin, H. T. Chiang, S. L. Lin, M. S. Chang, B. N. Chiang, H. W. Kuo and M. D. Cheitlin	1994	Vasodilator therapy in chronic asymptomatic aortic regurgitation: Enalapril versus hydralazine therapy	Journal of the American College of Cardiology	24	4	0	76	6	70	0	65.5	6.5	0	#NULL!	#NULL!	#NULL!	#NULL!	#NULL!	#NULL!	#NULL!	#NULL!	#NULL!	enalapril										0	365	1	7.89	#NULL!	0	0	#NULL!	0	0	0	0	0	0	1	0	0
M. Metra, M. Nardi, R. Giubbini and L. Dei Cas	1994	Effects of short- and long-term carvedilol administration on rest and exercise hemodynamic variables, exercise capacity and clinical conditions in patients with idiopathic dilated cardiomyopathy	Journal of the American College of Cardiology	24	7	0	40	4	36	0	51	10	2	8	#NULL!	#NULL!	#NULL!	#NULL!	#NULL!	#NULL!	#NULL!	#NULL!	carvedilol	placebo									0	120	1	10	#NULL!	0	0	#NULL!	0	0	0	0	0	0	1	0	0
M. Vaage-Nilsen, V. Rasmussen, J. F. Hansen, L. Hagerup, M. B. Sorensen, O. Pedersen-Bjergaard, K. Mellemgaard, N. H. Hollander, I. Nielsen and B. M. Sigurd	1994	Effect of verapamil on arrhythmias and heart rate during 16 months following an acute myocardial infarction	Cardiovascular Drugs and Therapy	8	1	0	250	62	188	0	59.5	9.5	3	8	#NULL!	#NULL!	#NULL!	#NULL!	#NULL!	#NULL!	#NULL!	#NULL!	verapamil	placebo									0	480	1	24.8	#NULL!	0	0	#NULL!	0	0	0	0	0	0	1	0	0
M. Yoshimura, H. Yasue, H. Tanaka, K. Kikuta, H. Sumida, H. Kato, M. Jougasaki and K. Nakao	1994	Responses of plasma concentrations of A type natriuretic peptide and B type natriuretic peptide to alacepril, an angiotensin-converting enzyme inhibitor, in patients with congestive heart failure	British Heart Journal	72	6	0	23	10	13	0	50.2	9.3	0	#NULL!	#NULL!	#NULL!	#NULL!	#NULL!	#NULL!	#NULL!	#NULL!	#NULL!	Alacepril										1	1	0	43.48	#NULL!	0	0	#NULL!	0	0	0	0	0	0	1	0	0
P. Sogaard, C. O. Gotzsche, J. Ravkilde, A. Norgaard and K. Thygesen	1994	Ventricular arrhythmias in the acute and chronic phases after acute myocardial infarction: Effect of intervention with captopril	Circulation	90	1	0	58	5	53	0	59	10.8	0	8	#NULL!	#NULL!	#NULL!	#NULL!	#NULL!	#NULL!	#NULL!	#NULL!	Captopril	Placebo									0	183	1	8.62	#NULL!	0	0	#NULL!	0	0	0	0	0	0	1	0	0
R. A. Wright, A. D. Flapan, K. G. M. M. Alberti, C. A. Ludlam and K. A. A. Fox	1994	Effects of captopril therapy on endogenous fibrinolysis in men with recent, uncomplicated myocardial infarction	Journal of the American College of Cardiology	24	1	1	27	#NULL!	#NULL!	4	60.3	7.8	0	8	#NULL!	#NULL!	#NULL!	#NULL!	#NULL!	#NULL!	#NULL!	#NULL!	Captopril	Placebo									0	28	1	0	#NULL!	0	0	#NULL!	0	0	0	0	0	0	1	0	0
R. DiBianco, G. T. Broderick, S. S. Gottlieb, J. Kostis, P. A. Lyle, L. Makris, S. I. Rajifer and E. J. Rucinska	1994	First-dose effects of enalapril 2.5 mg and captopril 6.25 mg in patients with heart failure: A double-biind, randomized, multicenter study	American Heart Journal	128	3	0	117	#NULL!	#NULL!	4	58.5	#NULL!	0	0	#NULL!	#NULL!	#NULL!	#NULL!	#NULL!	#NULL!	#NULL!	#NULL!	Enalapril	Captopril									0	0.25	0	#NULL!	#NULL!	0	0	#NULL!	0	0	0	0	0	0	1	0	0
R. Gistri, F. Cecchi, L. Choudhury, A. Montereggi, O. Sorace, P. A. Salvadori and P. G. Camici	1994	Effect of verapamil on absolute myocardial blood flow in hypertrophic cardiomyopathy	American Journal of Cardiology	74	4	0	20	5	15	0	40	10	3	8	#NULL!	#NULL!	#NULL!	#NULL!	#NULL!	#NULL!	#NULL!	#NULL!	Verapamil	Placebo									0	56	1	25	#NULL!	0	0	#NULL!	0	0	0	0	0	0	1	0	0
R. J. Henderson, R. W. Cranswick and S. N. Hunyor	1994	Structural adaptation of the heart in borderline hypertensives in response to blood pressure lowering with captopril	Journal of Hypertension	12	1	1	26	0	26	3	33	9.2	0	8	#NULL!	#NULL!	#NULL!	#NULL!	#NULL!	#NULL!	#NULL!	#NULL!	captopril	placebo									0	183	1	0	#NULL!	0	0	#NULL!	0	0	0	0	0	0	1	0	0
R. Latini, F. Avanzini, A. De Nicolao and M. Rocchetti	1994	Effects of lisinopril and nitroglycerin on blood pressure early after myocardial infarction: The GISSI-3 pilot study	Clinical Pharmacology and Therapeutics	56	#NULL!	0	1310	314	996	0	64	11	0	#NULL!	#NULL!	#NULL!	#NULL!	#NULL!	#NULL!	#NULL!	#NULL!	#NULL!	lisinopril										0	3	0	23.97	#NULL!	0	0	#NULL!	0	0	0	0	0	0	1	0	0
S. J. Middlemost, R. Tager, J. Davis and P. Sareli	1994	Effectiveness of enalapril in combination with low-dose hydrochlorothiazide versus enalapril alone for mild to moderate systemic hypertension in black patients	American Journal of Cardiology	73	15	0	38	20	18	0	46	6	0	7	#NULL!	#NULL!	#NULL!	#NULL!	#NULL!	#NULL!	#NULL!	#NULL!	Enalapril	Enalapril hydrochlorothiazide									0	63	1	52.63	#NULL!	0	0	#NULL!	0	0	0	0	0	0	1	0	0
T. Gundersen, K. Swedberg, O. Amtorp, J. Remes and B. Nilsson	1994	Absence of effect on exercise capacity of 12-weeks treatment with ramipril in patients with moderate congestive heart failure	European Heart Journal	15	12	0	223	63	160	0	64.5	#NULL!	0	8	#NULL!	#NULL!	#NULL!	#NULL!	#NULL!	#NULL!	#NULL!	#NULL!	Rampipril	Placebo									0	84	1	28.25	#NULL!	0	0	#NULL!	0	0	0	0	0	0	1	0	0
T. Machnig, K. H. Henneke, G. Engels, G. Pongratz, M. Schmalzl, J. Gellert and K. Bachmann	1994	Nitrendipine vs. captopril in essential hypertension: Effects on circadian blood pressure and left ventricular hypertrophy	Cardiology	85	2	0	86	35	51	0	67.4	19.5	0	3	#NULL!	#NULL!	#NULL!	#NULL!	#NULL!	#NULL!	#NULL!	#NULL!	Captopril	Nitrendipine									0	266	1	40.7	#NULL!	0	0	#NULL!	0	0	0	0	0	0	1	0	0
	1995	Comparison of the safety and efficacy of delapril with captopril in outpatients with congestive heart failure	The American journal of cardiology	75	18	0	29	6	23	0	64.6	9.5	0	0	#NULL!	#NULL!	#NULL!	#NULL!	#NULL!	#NULL!	#NULL!	#NULL!	Delapril	Captopril									0	84	1	20.69	#NULL!	0	0	#NULL!	0	0	0	0	0	0	1	0	0
A. Circo, F. Platania, S. Mangiameli and E. Putignano	1995	Multicenter, randomized, placebo-controlled, double-blind study of the safety and efficacy of oral delapril in patients with congestive heart failure	The American journal of cardiology	75	18	0	101	24	77	0	62	4.9	0	8	#NULL!	#NULL!	#NULL!	#NULL!	#NULL!	#NULL!	#NULL!	#NULL!	Delapril	Placebo									0	56	1	23.76	#NULL!	0	0	#NULL!	0	0	0	0	0	0	1	0	0
A. M. Grandi, M. Bignotti, G. Gaudio, P. Zanzi, L. Guasti and A. Venco	1995	Ambulatory blood pressure and left ventricular changes during antihypertensive treatment: Perindopril versus isradipine	Journal of Cardiovascular Pharmacology	26	5	0	36	18	18	0	44	6	3	0	#NULL!	#NULL!	#NULL!	#NULL!	#NULL!	#NULL!	#NULL!	#NULL!	Isradipine	Perindopril									0	183	1	50	#NULL!	0	0	#NULL!	0	0	0	0	0	0	1	0	0
B. Beller, T. Bulle, R. C. Bourge, H. Colfer, R. E. Fowles, T. D. Giles, J. Grover, J. P. Whipple, M. B. Fisher, M. Jessup, C. Naggar, S. Alexander, B. M. Parker, E. Smith, D. J. Weidler and J. Wertheimer	1995	Lisinopril versus placebo in the treatment of heart failure: The Lisinopril Heart Failure Study Group	Journal of Clinical Pharmacology	35	7	0	193	48	145	0	59.6	#NULL!	0	8	#NULL!	#NULL!	#NULL!	#NULL!	#NULL!	#NULL!	#NULL!	#NULL!	Lisinopril	Placebo									0	84	1	24.87	#NULL!	0	0	#NULL!	0	0	0	0	0	0	1	0	0
B. C. Stoll, T. L. Ashcom, J. P. Johns, J. E. Johnson and B. J. Rubal	1995	Effects of atenolol on rest and exercise hemodynamics in patients with mitral stenosis	American Journal of Cardiology	75	7	0	15	10	5	0	46	11	2	8	#NULL!	#NULL!	#NULL!	#NULL!	#NULL!	#NULL!	#NULL!	#NULL!	Atenolol	Placebo									0	7	0	66.67	#NULL!	0	0	#NULL!	0	0	0	0	0	0	1	0	0
B. Greenberg, M. A. Quinones, C. Koilpillai, M. Limacher, D. Shindler, C. Benedict and B. Shelton	1995	Effects of long-term enalapril therapy on cardiac structure and function in patients with left ventricular dysfunction: Results of the SOLVD echocardiography substudy	Circulation	91	10	0	301	45	256	0	59.2	10.4	0	8	#NULL!	#NULL!	#NULL!	#NULL!	#NULL!	#NULL!	#NULL!	#NULL!	Enalapril	Placebo									0	365	1	14.95	#NULL!	0	0	#NULL!	0	0	0	0	0	0	1	0	0
B. P. Cholley, S. G. Shroff, J. Sandelski, C. Korcarz, B. A. Balasia, S. Jain, D. S. Berger, M. B. Murphy, R. H. Marcus and R. M. Lang	1995	Differential effects of chronic oral antihypertensive therapies on systemic arterial circulation and ventricular energetics in African-American patients	Circulation	91	4	0	17	6	11	0	49	8	0	3	2	#NULL!	#NULL!	#NULL!	#NULL!	#NULL!	#NULL!	#NULL!	Ramipril	Nifedipine	Atenolol								0	42	1	35.29	#NULL!	0	0	#NULL!	0	0	0	0	0	0	1	0	0
C. C. Lang, H. M. McAlpine, N. Kennedy, A. R. Rahman, B. J. Lipworth and A. D. Struthers	1995	Effects of lisinopril on congestive heart failure in normotensive patients with diastolic dysfunction but intact systolic function	European Journal of Clinical Pharmacology	49	42767	0	12	7	5	0	72	2	0	8	#NULL!	#NULL!	#NULL!	#NULL!	#NULL!	#NULL!	#NULL!	#NULL!	Lisinopril	Placebo									0	35	1	58.33	#NULL!	0	0	#NULL!	0	0	0	0	0	0	1	0	0
C. H. Chen, C. T. Ting, S. J. Lin, T. L. Hsu, F. C. P. Yin, C. O. Siu, P. Chou, S. P. Wang and M. S. Chang	1995	Different effects of fosinopril and atenolol on wave reflections in hypertensive patients	Hypertension	25	5	0	79	27	52	0	45.8	8.5	0	2	#NULL!	#NULL!	#NULL!	#NULL!	#NULL!	#NULL!	#NULL!	#NULL!	Fosinopril	Atenolol									0	56	1	34.18	#NULL!	0	0	#NULL!	0	0	0	0	0	0	1	0	0
C. L. Papadopoulos, B. A. Kokkas, P. S. Kotridis, C. Gitsios Th, G. C. Sakadamis, J. E. Kanonidis, M. I. Kotoula and A. G. Paradelis	1995	The effect of beta<inf>1</inf>-blocker bisoprolol on atrial natriuretic peptide plasma levels in hypertensive patients	International Journal of Angiology	4	3	1	30	0	30	3	52.5	#NULL!	2	#NULL!	#NULL!	#NULL!	#NULL!	#NULL!	#NULL!	#NULL!	#NULL!	#NULL!	Bisoprolol										1	30	1	0	#NULL!	0	0	#NULL!	0	0	0	0	0	0	1	0	0
C. M. Heesch, L. Marcoux, B. Hatfield and E. J. Eichhorn	1995	Hemodynamic and energetic comparison of bucindolol and metoprolol for the treatment of congestive heart failure	American Journal of Cardiology	75	5	1	30	0	30	3	49	10.9	0	0	#NULL!	#NULL!	#NULL!	#NULL!	#NULL!	#NULL!	#NULL!	#NULL!	Metoprolol	Bucindolol									2	91	1	0	#NULL!	0	0	#NULL!	0	0	0	0	0	0	1	0	0
E. Agabiti-Rosei, E. Ambrosioni, C. Dal Palu, M. L. Muiesan and A. Zanchetti	1995	ACE inhibitor ramipril is more effective than the beta-blocker atenolol in reducing left ventricular mass in hypertension. Results of the RACE (ramipril cardioprotective evaluation) study on behalf of the RACE study group	J Hypertens	13	11	0	111	45	66	0	52.7	1.6	0	2	#NULL!	#NULL!	#NULL!	#NULL!	#NULL!	#NULL!	#NULL!	#NULL!	Ramipril	Atenolol									0	183	1	40.54	#NULL!	0	0	#NULL!	0	0	0	0	0	0	1	0	0
F. Maraffi, C. Montalto, D. Conti, E. Ravera, S. Ottolini and R. Gandini	1995	The effects of felodipine and amlodipine on glucose and lipid metabolism in patients affected by non-insulin-dependent diabetes mellitus and hypertension: A comparative, randomized, parallel-group study	Current Therapeutic Research - Clinical and Experimental	56	10	0	58	34	24	0	65	#NULL!	3	3	8	#NULL!	#NULL!	#NULL!	#NULL!	#NULL!	#NULL!	#NULL!	Felodipine	Amlodipine	Placebo								0	42	1	58.62	#NULL!	0	0	#NULL!	0	0	0	0	0	0	1	0	0
F. Rengo, D. Acanfora, G. Furgi, A. Papa, A. Nicolino, C. Picone, D. F. Vitale and C. Rengo	1995	Comparison of the safety and efficacy of delapril with enalapril in patients with congestive heart failure	The American journal of cardiology	75	18	0	198	65	133	0	59.9	8.4	0	0	#NULL!	#NULL!	#NULL!	#NULL!	#NULL!	#NULL!	#NULL!	#NULL!	delapril	enalapril									0	58	1	32.83	#NULL!	0	0	#NULL!	0	0	0	0	0	0	1	0	0
G. Arcidiacono, G. O. Asmundo, E. Battaglia, E. Bordignon, A. E. Calogero, S. Cuscuna, S. Floridia, G. Vigo, A. M. Ossino, G. Gurgone and et al.	1995	Left ventricular performance after intravenous infusion of captopril in patients with congestive heart failure	Minerva Cardioangiol	43	43080	1	10	#NULL!	#NULL!	1	#NULL!	#NULL!	0	#NULL!	#NULL!	#NULL!	#NULL!	#NULL!	#NULL!	#NULL!	#NULL!	#NULL!	captorpil										1	1	0	#NULL!	#NULL!	0	0	#NULL!	0	0	0	0	0	0	1	0	0
G. Longobardi, N. Ferrara, D. Leosco, A. Nicolino, D. Acanfora, G. Furgi, N. Guerra, A. Papa, P. Abete and F. Rengo	1995	Failure of protective effect of captopril and enalapril on exercise and dipyridamole-induced myocardial ischemia	American Journal of Cardiology	76	4	0	15	4	11	0	59	8	0	0	#NULL!	#NULL!	#NULL!	#NULL!	#NULL!	#NULL!	#NULL!	#NULL!	Captopril	Enalapril									0	7	0	26.67	#NULL!	0	0	#NULL!	0	0	0	0	0	0	1	0	0
G. P. Vyssoulis, M. A. Valiouli, E. A. Karpanou and P. K. Toutouzas	1995	Left ventricular and aortic root structure and function changes with beta blocker antihypertensive therapy. A one-year double blind study of celiprolol and metoprolol	International Journal of Cardiology	49	1	0	40	8	32	0	54.2	7.6	2	2	#NULL!	#NULL!	#NULL!	#NULL!	#NULL!	#NULL!	#NULL!	#NULL!	celiprolol	metoprolol									0	365	1	20	#NULL!	0	0	#NULL!	0	0	0	0	0	0	1	0	0
H. G. Kirpizidis and G. S. Papazachariou	1995	Comparative effects of fosinopril and nifedipine on regression of left ventricular hypertrophy in hypertensive patients: A double-blind study	Cardiovascular Drugs and Therapy	9	1	0	31	23	8	0	60.4	3.9	0	3	#NULL!	#NULL!	#NULL!	#NULL!	#NULL!	#NULL!	#NULL!	#NULL!	Fosinopril	Nifedipine									0	183	1	74.19	#NULL!	0	0	#NULL!	0	0	0	0	0	0	1	0	0
H. Naritomi, T. Shimizu, K. Miyashita, H. Oe and T. Sawada	1995	Pilot study on the effects of nitrendipine on cerebral blood flow in hypertensive patients with a history of cerebral infarction	Current Therapeutic Research - Clinical and Experimental	56	7	1	10	3	7	1	60.5	5.4	3	#NULL!	#NULL!	#NULL!	#NULL!	#NULL!	#NULL!	#NULL!	#NULL!	#NULL!	Nitrendipine										1	56	1	30	#NULL!	0	0	#NULL!	0	0	0	0	0	0	1	0	0
H. Persson, E. Rythe'n-Alder, A. Melcher and L. Erhardt	1995	Effects of beta receptor antagonists in patients with clinical evidence of heart failure after myocardial infarction: Double blind comparison of metoprolol and xamoterol	British Heart Journal	74	2	0	210	37	173	0	#NULL!	#NULL!	2	2	#NULL!	#NULL!	#NULL!	#NULL!	#NULL!	#NULL!	#NULL!	#NULL!	Metoprolol	Xamoterol									0	365	1	17.62	#NULL!	0	0	#NULL!	0	0	0	0	0	0	1	0	0
H. Saner, A. Seiler and F. Mahler	1995	Different hemodynamic effects of celipropol and atenolol in patients with mild to moderate hypertension	Arzneimittel-Forschung	45	7	0	12	1	11	0	55.7	#NULL!	2	2	#NULL!	#NULL!	#NULL!	#NULL!	#NULL!	#NULL!	#NULL!	#NULL!	Celiprol	Atenolol									0	56	1	8.33	#NULL!	0	0	#NULL!	0	0	0	0	0	0	1	0	0
I. C. Haznedaroglu, Y. Erdem, L. Tokgozoglu, M. Caglar, S. Kes, N. M. Sayinalp and S. Yorukan	1995	Effects of ace inhibition on left ventricular dimensions and haemodynamics in systemic hypertension: A radionuclide and echocardiographic study	Central African Journal of Medicine	41	4	0	30	22	8	0	47	11	0	#NULL!	#NULL!	#NULL!	#NULL!	#NULL!	#NULL!	#NULL!	#NULL!	#NULL!	Enalapril										1	42	1	73.33	#NULL!	0	0	#NULL!	0	0	0	0	0	0	1	0	0
I. Crozier, H. Ikram, N. Awan, J. Cleland, N. Stephen, K. Dickstein, M. Frey, J. Young, G. Klinger, L. Makris and et al.	1995	Losartan in heart failure. Hemodynamic effects and tolerability. Losartan Hemodynamic Study Group	Circulation	91	3	0	134	23	111	0	60.9	10.9	1	8	#NULL!	#NULL!	#NULL!	#NULL!	#NULL!	#NULL!	#NULL!	#NULL!	Losartan	Placebo									0	84	1	17.16	#NULL!	0	0	#NULL!	0	0	0	0	0	0	1	0	0
I. Mirsky, T. Aoyagi, T. Ihara, C. Van Evll, M. F. Rousseau and H. Pouleur	1995	Contractile state is the major determinant of functional outcome in patients with left ventricular dysfunction treated with enalapril	European Heart Journal	16	6	0	63	11	52	0	56	9.5	0	8	#NULL!	#NULL!	#NULL!	#NULL!	#NULL!	#NULL!	#NULL!	#NULL!	enalapril	placebo									0	377	1	17.46	#NULL!	0	0	#NULL!	0	0	0	0	0	0	1	0	0
J. E. Sanderson, W. W. M. Chan, Y. T. Hung, S. K. W. Chan, I. O. L. Shum, K. Raymond and K. S. Woo	1995	Effect of low dose beta blockers on atrial and ventricular (B type) natriuretic factor in heart failure: A double blind, randomised comparison of metoprolol and a third generation vasodilating beta blocker	British Heart Journal	74	5	0	20	6	14	0	60	11	2	2	#NULL!	#NULL!	#NULL!	#NULL!	#NULL!	#NULL!	#NULL!	#NULL!	Metoprolol	Celiprolol									0	1	0	30	#NULL!	0	0	#NULL!	0	0	0	0	0	0	1	0	0
J. Skoularigis, V. Strugo, J. Weinberg, A. Chopamba, Z. Chautsane, A. Lee, K. Reddy and P. Sareli	1995	Effects of amlodipine on 24-hour ambulatory blood pressure profiles, electrocardiographic monitoring, and left ventricular mass and function in black patients with very severe hypertension	Journal of Clinical Pharmacology	35	11	0	88	44	44	0	48	10	3	#NULL!	#NULL!	#NULL!	#NULL!	#NULL!	#NULL!	#NULL!	#NULL!	#NULL!	amlodipine										1	90	1	50	#NULL!	0	0	#NULL!	0	0	0	0	0	0	1	0	0
K. Adalet, F. Mercanoglu, E. Orak, A. Helvaci, A. Oncul and G. Ertem	1995	The effect of amlodipine on the mass and function of the left ventricle in patients with primary hypertension and left ventricular hypertrophy	Current Therapeutic Research - Clinical and Experimental	56	6	0	19	6	13	0	52	#NULL!	3	#NULL!	#NULL!	#NULL!	#NULL!	#NULL!	#NULL!	#NULL!	#NULL!	#NULL!	Amlodipine										1	182	1	31.58	#NULL!	0	0	#NULL!	0	0	0	0	0	0	1	0	0
L. L. M. Van De Ven, P. De Weerd and G. Wagner	1995	The effects of bisoprolol and propranolol on left ventricular cardiac function in patients with coronary artery disease and congestive heart failure	Current Therapeutic Research - Clinical and Experimental	56	6	0	27	6	21	0	57.3	#NULL!	2	2	#NULL!	#NULL!	#NULL!	#NULL!	#NULL!	#NULL!	#NULL!	#NULL!	bisoprolol	propranolol									0	1	0	22.22	#NULL!	0	0	#NULL!	0	0	0	0	0	0	1	0	0
M. A. Rahman, K. Hara, P. A. Daly, E. D. Wigle and J. S. Floras	1995	Reductions in muscle sympathetic nerve activity after long-term metoprolol for dilated cardiomyopathy: preliminary observations	Br Heart J	74	4	0	6	3	3	4	37	5	2	#NULL!	#NULL!	#NULL!	#NULL!	#NULL!	#NULL!	#NULL!	#NULL!	#NULL!	Metoprolol										1	609	1	50	#NULL!	0	0	#NULL!	0	0	0	0	0	0	1	0	0
M. Iriarte, R. Caso, N. Murga, J. Boveda, R. Saenz, M. Lopez de Argumedo, J. Gonzalez, P. Uriarte and J. Ormaetxe	1995	Enalapril-induced regression of hypertensive left ventricular hypertrophy, regional ischemia, and microvascular angina	American Journal of Cardiology	75	12	1	11	2	9	1	61	10	0	#NULL!	#NULL!	#NULL!	#NULL!	#NULL!	#NULL!	#NULL!	#NULL!	#NULL!	Enalapril										1	548	1	18.18	#NULL!	0	0	#NULL!	0	0	0	0	0	0	1	0	0
M. P. Van Den Berg, H. J. Crijns, D. J. Van Veldhuisen, N. Griep, P. J. De Kam and K. I. Lie	1995	Effects of lisinopril in patients with heart failure and chronic atrial fibrillation	Journal of cardiac failure	1	5	0	30	12	18	0	68	6	0	8	#NULL!	#NULL!	#NULL!	#NULL!	#NULL!	#NULL!	#NULL!	#NULL!	Lisinopril	Placebo									0	42	1	40	#NULL!	0	0	#NULL!	0	0	0	0	0	0	1	0	0
M. Volpe, M. A. Rao, A. Cuocolo, R. Russo, A. Nappi, A. F. Mele, I. Enea, B. Trimarco and M. Condorelli	1995	Radionuclide monitoring of cardiac adaptations to volume loading in patients with dilated cardiomyopathy and mild heart failure. Effects of angiotensin-converting enzyme inhibition	Circulation	92	9	0	21	4	17	0	45.7	2.9	0	#NULL!	#NULL!	#NULL!	#NULL!	#NULL!	#NULL!	#NULL!	#NULL!	#NULL!	Enalapril										1	49	1	19.05	#NULL!	0	0	#NULL!	0	0	0	0	0	0	1	0	0
N. Ferrara, F. Coltorti, D. Leosco, S. Sederino, P. Abete, P. Caccese, P. Landing, G. Longobardi, R. Verde and F. Rengo	1995	Protective effect of beta-blockade on dipyridamole-induced myocardial ischaemia. Role of heart rate	Eur Heart J	16	7	0	12	4	8	0	56.5	8.7	2	#NULL!	#NULL!	#NULL!	#NULL!	#NULL!	#NULL!	#NULL!	#NULL!	#NULL!	Propanolol										1	7	0	33.33	#NULL!	0	0	#NULL!	0	0	0	0	0	0	1	0	0
P. Palatini, S. Bongiovi, L. Mario, P. Mormino, G. Raule and A. C. Pessina	1995	Effects of ACE inhibition on endurance exercise haemodynamics in trained subjects with mild hypertension	European Journal of Clinical Pharmacology	48	6	1	14	0	14	3	26	7	0	#NULL!	#NULL!	#NULL!	#NULL!	#NULL!	#NULL!	#NULL!	#NULL!	#NULL!	Quinapril										1	91.3	1	0	#NULL!	0	0	#NULL!	0	0	0	0	0	0	1	0	0
P. R. Liebson, G. A. Grandits, S. Dianzumba, R. J. Prineas, R. H. Grimm Jr, J. D. Neaton and J. Stamler	1995	Comparison of five antihypertensive monotherapies and placebo for change in left ventricular mass in patients receiving nutritional-hygienic therapy in the treatment of mild hypertension study (TOMHS)	Circulation	91	3	0	844	326	493	4	55	#NULL!	8	4	2	5	3	0	#NULL!	#NULL!	#NULL!	#NULL!	Placebo	Chlorthalidone	Acebutolol	Dozazosin	Amlodipine	Enalapril					0	1461	1	38.63	1	0	0	1	0	0	0	0	0	0	1	0	0
R. A. Kloner, J. R. Sowers, G. F. DiBona, M. Gaffney and M. Wein	1995	Effect of amlodipine on left ventricular mass in the Amlodipine Cardiovascular Community Trial	Journal of Cardiovascular Pharmacology	26	3	0	124	37	87	0	#NULL!	#NULL!	3	8	#NULL!	#NULL!	#NULL!	#NULL!	#NULL!	#NULL!	#NULL!	#NULL!	Amlodipine	Placebo									0	294	1	29.84	#NULL!	0	0	#NULL!	0	0	0	0	0	0	1	0	0
S. A. Hall, C. G. Cigarroa, L. Marcoux, R. C. Risser, P. A. Grayburn and E. J. Eichhorn	1995	Time course of improvement in left ventricular function, mass and geometry in patients with congestive heart failure treated with beta-adrenergic blockade	Journal of the American College of Cardiology	25	5	1	26	0	26	3	53	11	2	#NULL!	#NULL!	#NULL!	#NULL!	#NULL!	#NULL!	#NULL!	#NULL!	#NULL!	Metoprolol										1	18	1	0	#NULL!	0	0	#NULL!	0	0	0	0	0	0	1	0	0
S. A. Marakas, M. K. Kyriakidis, A. N. Vourlioti, P. N. Petropoulakis and P. K. Toutouzas	1995	Acute effect of captopril administration on baroreflex sensitivity in patients with acute myocardial infarction	European Heart Journal	16	7	1	27	3	24	1	57	9	0	8	#NULL!	#NULL!	#NULL!	#NULL!	#NULL!	#NULL!	#NULL!	#NULL!	Captopril	Placebo									1	5	0	11.11	#NULL!	0	0	#NULL!	0	0	0	0	0	0	1	0	0
S. A. van den Broek, P. A. de Graeff, A. J. Smit, A. R. Girbes, Journee, W. H. van Gilst, H. Hillege, D. J. van Veldhuisen, H. Wesseling and K. I. Lie	1995	Effects of spirapril and captopril on regional blood flow in chronic congestive heart failure: a comparison between a short- and a long-acting angiotensin-converting enzyme inhibitor	J Cardiovasc Pharmacol	25	1	0	20	6	14	0	59	3	0	0	#NULL!	#NULL!	#NULL!	#NULL!	#NULL!	#NULL!	#NULL!	#NULL!	Spirapril	Captopril									0	84	1	30	#NULL!	0	0	#NULL!	0	0	0	0	0	0	1	0	0
S. Dalla-Volta	1995	Safety and efficacy study of delapril versus enalapril in patients with congestive heart failure	The American journal of cardiology	75	18	0	82	21	61	0	58.8	9.6	0	0	#NULL!	#NULL!	#NULL!	#NULL!	#NULL!	#NULL!	#NULL!	#NULL!	Delapril	Enalapril									0	365	1	25.61	#NULL!	0	0	#NULL!	0	0	0	0	0	0	1	0	0
S. Huttl, J. Nussberger, K. Lehmann, J. Hasford, H. R. Brunner and W. Delius	1995	Beneficial clinical effect of very early enalapril treatment in patients with acute left ventricular failure complicating myocardial infarction	Clinical Cardiology	18	6	0	30	10	20	0	65.2	9.2	0	8	#NULL!	#NULL!	#NULL!	#NULL!	#NULL!	#NULL!	#NULL!	#NULL!	Enalapril	Placebo									0	21	1	33.33	#NULL!	0	0	#NULL!	0	0	0	0	0	0	1	0	0
S. L. Olsen, E. M. Gilbert, D. G. Renlund, D. O. Taylor, F. D. Yanowitz and M. R. Bristow	1995	Carvedilol improves left ventricular function and symptoms in chronic heart failure: A double-blind randomized study	Journal of the American College of Cardiology	25	6	0	60	4	56	0	51.2	3.7	2	8	#NULL!	#NULL!	#NULL!	#NULL!	#NULL!	#NULL!	#NULL!	#NULL!	Carvedilol	Placebo									0	122	1	6.67	#NULL!	0	0	#NULL!	0	0	0	0	0	0	1	0	0
S. P. Schuldman, J. L. Weiss, L. C. Becker, A. D. Guerci, E. P. Shapiro, N. C. Chandra, C. Siu, J. T. Flaherty, V. Coombs, J. C. Taube, R. Bahr, E. R. McVeigh, H. F. Weisman, M. L. Weisfeldt and G. Gerstenblith	1995	Effect of early enalapril therapy on left ventricular function and structure in acute myocardial infarction	American Journal of Cardiology	76	11	0	43	16	27	0	60.4	#NULL!	0	8	#NULL!	#NULL!	#NULL!	#NULL!	#NULL!	#NULL!	#NULL!	#NULL!	Enalapril	Placebo									0	30	1	37.21	#NULL!	0	0	#NULL!	0	0	0	0	0	0	1	0	0
T. Oki, N. Fukuda, A. Iuchi, T. Tabata, M. Sasaki, K. Kawahara, T. Ishimoto, T. Tominaga, H. Okushi, T. Fujimoto and S. Ito	1995	Effects of enalapril on left ventricular mass and diastolic function in essential hypertension: special reference to duration of hypertension	Journal of cardiac failure	1	5	1	30	16	14	1	62	7	0	#NULL!	#NULL!	#NULL!	#NULL!	#NULL!	#NULL!	#NULL!	#NULL!	#NULL!	Enalapril										1	183	1	53.33	#NULL!	0	0	#NULL!	0	0	0	0	0	0	1	0	0
T. Tavli, O. Kozan, G. Cin, A. Dogan and A. Gokcin	1995	The effects of nisoldipine on carotid artery stiffness and left ventricular functions	Japanese Heart Journal	36	5	0	36	16	20	0	46	10	3	#NULL!	#NULL!	#NULL!	#NULL!	#NULL!	#NULL!	#NULL!	#NULL!	#NULL!	Nisoldipine										1	84	1	44.44	#NULL!	0	0	#NULL!	0	0	0	0	0	0	1	0	0
T. Von Arnim	1995	Medical treatment to reduce total ischemic burden: Total ischemic burden bisoprolol study (TIBBS), a multicenter trial comparing bisoprolol and nifedipine	Journal of the American College of Cardiology	25	1	0	330	50	280	0	57.4	#NULL!	2	3	#NULL!	#NULL!	#NULL!	#NULL!	#NULL!	#NULL!	#NULL!	#NULL!	Bisoprolol	Nifedipine									0	28	1	15.15	#NULL!	0	0	#NULL!	0	0	0	0	0	0	1	0	0
V. Regitz-Zagrosek, B. Leuchs, J. Krulls-Munch and E. Fleck	1995	Angiotensin-converting enzyme inhibitors and beta-blockers in long-term treatment of dilated cardiomyopathy	American Heart Journal	129	4	0	23	6	17	0	52.5	6.4	0	2	#NULL!	#NULL!	#NULL!	#NULL!	#NULL!	#NULL!	#NULL!	#NULL!	Enalapril	Metoprolol									0	365	1	26.09	#NULL!	0	0	#NULL!	0	0	0	0	0	0	1	0	0
W. A. Littler and D. J. Sheridan	1995	Placebo controlled trial of felodipine in patients with mild to moderate heart failure	British Heart Journal	73	5	0	224	37	187	0	62.1	8.2	3	8	#NULL!	#NULL!	#NULL!	#NULL!	#NULL!	#NULL!	#NULL!	#NULL!	felodipine	placebo									0	84	1	16.52	#NULL!	0	0	#NULL!	0	0	0	0	0	0	1	0	0
W. D. Bussmann, G. Micke, R. Hildenbrand and H. Klepzig	1995	Captopril in acute myocardial infarction. Beneficial effects on infarct size and arrhythmias	Presse Medicale	24	7	0	46	9	37	0	60.9	#NULL!	0	8	#NULL!	#NULL!	#NULL!	#NULL!	#NULL!	#NULL!	#NULL!	#NULL!	Captopril	Placebo									0	2	0	19.57	#NULL!	0	0	#NULL!	0	0	0	0	0	0	1	0	0
Y. S. Tuininga, H. J. Crijns, J. Brouwer, M. P. van den Berg, A. J. Man in't Veld, G. Mulder and K. I. Lie	1995	Evaluation of importance of central effects of atenolol and metoprolol measured by heart rate variability during mental performance tasks, physical exercise, and daily life in stable postinfarct patients	Circulation	92	12	0	30	6	24	0	58	7	2	2	#NULL!	#NULL!	#NULL!	#NULL!	#NULL!	#NULL!	#NULL!	#NULL!	Atenolol	Metoprolol CR									0	42	1	20	#NULL!	0	0	#NULL!	0	0	0	0	0	0	1	0	0
A. Budaj, J. Cybulski, K. Cedro, S. Karczmarewicz, J. Maciejewicz, M. Wisniewski and L. Ceremuzynski	1996	Effects of captopril on ventricular arrhythmias in the early and late phase of suspected acute myocardial infarction. Randomized, placebo-controlled substudy of ISIS-4	European heart journal	17	10	0	304	76	228	0	58.7	10.3	0	8	#NULL!	#NULL!	#NULL!	#NULL!	#NULL!	#NULL!	#NULL!	#NULL!	captopril	placebo									0	14	0	25	#NULL!	0	0	#NULL!	0	0	0	0	0	0	1	0	0
A. Celentano, M. Crivaro, F. Perticone, V. Palmieri, M. Oliviero, P. Tammaro, I. Pietropaolo, N. Di Palma Esposito, C. Cloro, C. Cosco, P. L. Mattioli and O. De Divitiis	1996	Anti-hypertensive effect of manidipine: 24 hours monitoring evaluation and Doppler-echocardiographic remarks	Blood Pressure, Supplement	5	5	0	36	24	12	0	54.3	#NULL!	3	#NULL!	#NULL!	#NULL!	#NULL!	#NULL!	#NULL!	#NULL!	#NULL!	#NULL!	manidipine										1	365	1	66.67	#NULL!	0	0	#NULL!	0	0	0	0	0	0	1	0	0
A. G. Kontopoulos, V. G. Athyros, A. A. Papageorgiou, G. V. Papadopoulos, M. J. Avramidis and H. Boudoulas	1996	Effect of quinapril or metoprolol on heart rate variability in post- myocardial infarction patients	American Journal of Cardiology	77	4	0	100	10	90	0	56.7	#NULL!	0	2	8	#NULL!	#NULL!	#NULL!	#NULL!	#NULL!	#NULL!	#NULL!	quinapril	metoprolol	placebo								0	35	1	10	#NULL!	0	0	#NULL!	0	0	0	0	0	0	1	0	0
A. Hartmann, J. Schnell, R. Hopf and G. Kneissl	1996	Persisting effect of Ca(2+)-channel blockers on left ventricular function in hypertrophic cardiomyopathy after 14 years' treatment	Angiology	47	8	1	14	2	12	0	#NULL!	#NULL!	3	3	#NULL!	#NULL!	#NULL!	#NULL!	#NULL!	#NULL!	#NULL!	#NULL!	verapamil	gallopamil									2	5110	1	14.29	#NULL!	0	0	#NULL!	0	0	0	0	0	0	1	0	0
A. Hartmann, J. Schnell, R. Hopf and G. Kneissl	1996	Persisting effect of Ca<sup>2+</sup>-channel blockers on left ventricular function in hypertrophic cardiomyopathy after 14 years' treatment	Angiology	47	8	0	14	2	12	0	#NULL!	#NULL!	3	3	#NULL!	#NULL!	#NULL!	#NULL!	#NULL!	#NULL!	#NULL!	#NULL!	verapamil	gallopamil									3	5	0	14.29	#NULL!	0	0	#NULL!	0	0	0	0	0	0	1	0	0
A. Virdis, L. Ghiadoni, A. Lucarini, V. Di Legge, S. Taddei and A. Salvetti	1996	Presence of cardiovascular structural changes in essential hypertensive patients with coronary microvascular disease and effects of long-term treatment	American Journal of Hypertension	9	#NULL!	0	16	6	10	0	45.8	4.1	0	#NULL!	#NULL!	#NULL!	#NULL!	#NULL!	#NULL!	#NULL!	#NULL!	#NULL!	Captopril										1	365	1	37.5	#NULL!	0	0	#NULL!	0	0	0	0	0	0	1	0	0
B. Andersson, K. Caidahl, A. Di Lenarda, S. E. Warren, F. Goss, A. Waldenstrom, S. Persson, I. Wallentin, A. Hjalmarson and F. Waagstein	1996	Changes in early and late diastolic filling patterns induced by long- term adrenergic beta-blockade in patients with idiopathic dilated cardiomyopathy	Circulation	94	4	0	78	20	58	0	49	11.6	2	8	#NULL!	#NULL!	#NULL!	#NULL!	#NULL!	#NULL!	#NULL!	#NULL!	metoprolol	placebo									0	365	1	25.64	#NULL!	0	0	#NULL!	0	0	0	0	0	0	1	0	0
B. H. Greenberg, M. A. Quinones, C. Koilpillai, M. Limacher, D. Shindler, C. Benedict and B. Shelton	1996	Left ventricular dysfunction: Effects of long-term enalapril therapy on remodeling	Cardiology Review	13	7	0	301	45	256	0	52	15	0	8	#NULL!	#NULL!	#NULL!	#NULL!	#NULL!	#NULL!	#NULL!	#NULL!	enalapril	placebo									0	365	1	14.95	#NULL!	0	0	#NULL!	0	0	0	0	0	0	1	0	0
C. L. Curry, H. Robinson, R. Brown, J. Olivan, M. Sami, G. Honos, T. D. Ruddy, I. Balazovjech, F. Touzek, F. Galinier, M. Mariani, A. De Cordoue, S. Barrandon, Y. Brault and D. Guez	1996	Regression of left ventricular hypertrophy in patients with essential hypertension: Results of 6 month treatment with indapamide	American Journal of Hypertension	9	#NULL!	0	130	47	83	0	54.1	9.7	3	#NULL!	#NULL!	#NULL!	#NULL!	#NULL!	#NULL!	#NULL!	#NULL!	#NULL!	indapamide										1	183	1	36.15	#NULL!	0	0	#NULL!	0	0	0	0	0	0	1	0	0
D. S. Schulman, A. R. Flores, J. Tugoen, S. Dianzumba and N. Reichek	1996	Antihypertensive treatment in hypertensive patients with normal left ventricular mass is associated with left ventricular remodeling and improved diastolic function	American Journal of Cardiology	78	1	0	18	9	9	0	55	8	3	#NULL!	#NULL!	#NULL!	#NULL!	#NULL!	#NULL!	#NULL!	#NULL!	#NULL!	Felodipine										1	28	1	50	#NULL!	0	0	#NULL!	0	0	0	0	0	0	1	0	0
E. B. Raftery	1996	The preventative effects of vasodilating beta-blockers in cardiovascular disease	Eur Heart J	#NULL!	#NULL!	0	29	#NULL!	#NULL!	4	68	#NULL!	2	#NULL!	#NULL!	#NULL!	#NULL!	#NULL!	#NULL!	#NULL!	#NULL!	#NULL!	carvedilol										1	56	1	#NULL!	#NULL!	0	0	#NULL!	0	0	0	0	0	0	1	0	0
E. Bellissant, D. Annane, E. Pussard, C. Thuillez and J. F. Giudicelli	1996	Systemic, pulmonary, brachial, renal and hepato-splanchnic hemodynamic effects of spirapril in severe congestive heart failure	Fundamental and Clinical Pharmacology	10	2	0	8	1	7	0	61	3	0	#NULL!	#NULL!	#NULL!	#NULL!	#NULL!	#NULL!	#NULL!	#NULL!	#NULL!	Spirapril										1	1	0	12.5	#NULL!	0	0	#NULL!	0	0	0	0	0	0	1	0	0
E. W. Van Den Toren, D. J. Van Veldhuisen, A. Van Bruggen, S. A. J. Van Den Broek, W. H. Van Gilst and K. I. Lie	1996	Acute hemodynamic and long-term clinical effects of isradipine in patients with coronary artery disease and chronic heart failure. A double-blind, placebo-controlled study	International Journal of Cardiology	53	1	0	19	3	16	0	56	5	3	8	#NULL!	#NULL!	#NULL!	#NULL!	#NULL!	#NULL!	#NULL!	#NULL!	isradipine	placebo									0	84	1	15.79	#NULL!	0	0	#NULL!	0	0	0	0	0	0	1	0	0
F. H. Leenen and A. Fourney	1996	Comparison of the effects of amlodipine and diltiazem on 24-hour blood pressure, plasma catecholamines, and left ventricular mass	Am J Cardiol	78	2	0	30	7	23	0	54.1	3.1	3	3	#NULL!	#NULL!	#NULL!	#NULL!	#NULL!	#NULL!	#NULL!	#NULL!	amlodipine	diltiazem									0	183	1	23.33	#NULL!	0	0	#NULL!	0	0	0	0	0	0	1	0	0
G. Covi, I. Sheiban, G. Gelmini, G. Arcaro, S. Tonni, A. Bolner, G. Piemonte and A. Lechi	1996	Left ventricular diastolic function during adrenergic stress in essential hypertension: Acute and chronic effects of ACE inhibition	Cardiovascular Drugs and Therapy	10	3	0	10	3	7	0	39	8	0	#NULL!	#NULL!	#NULL!	#NULL!	#NULL!	#NULL!	#NULL!	#NULL!	#NULL!	Lisinopril										1	20	1	30	#NULL!	0	0	#NULL!	0	0	0	0	0	0	1	0	0
H. J. Muntinga, J. A. van der Vring, M. G. Niemeyer, F. van den Berg, H. R. Knol, P. J. Bernink, E. E. van der Wall, P. K. Blanksma and K. I. Lie	1996	Effect of mibefradil on left ventricular diastolic function in patients with congestive heart failure	J Cardiovasc Pharmacol	27	5	0	15	3	12	0	68	12	3	8	#NULL!	#NULL!	#NULL!	#NULL!	#NULL!	#NULL!	#NULL!	#NULL!	mibefradil	placebo									0	7	0	20	#NULL!	0	0	#NULL!	0	0	0	0	0	0	1	0	0
H. Persson, S. V. Eriksson and L. Erhardt	1996	Effects of beta receptor antagonists on left ventricular function in patients with clinical evidence of heart failure after myocardial infarction. A double-blind comparison of metoprolol and xamoterol	European Heart Journal	17	5	0	210	37	173	0	66.5	0.5	2	2	#NULL!	#NULL!	#NULL!	#NULL!	#NULL!	#NULL!	#NULL!	#NULL!	metoprolol	xamoterol									0	365	1	17.62	#NULL!	0	0	#NULL!	0	0	0	0	0	0	1	0	0
H. Shimamoto and Y. Shimamoto	1996	Lisinopril reverses left ventricular hypertrophy through improved aortic compliance	Hypertension	28	3	0	38	22	16	0	68.7	6.3	3	0	#NULL!	#NULL!	#NULL!	#NULL!	#NULL!	#NULL!	#NULL!	#NULL!	nifedipine	lisinopril									0	336	1	57.89	#NULL!	0	0	#NULL!	0	0	0	0	0	0	1	0	0
I. Nalbantgil, R. Onder, B. Killiccioglu, B. Boydak, E. Terzioglu and H. Yilmaz	1996	The efficacy of felodipine ER on regression of left ventricular hypertrophy in patients with primary hypertension	Blood Pressure	5	5	1	12	4	8	4	51.5	5.5	3	#NULL!	#NULL!	#NULL!	#NULL!	#NULL!	#NULL!	#NULL!	#NULL!	#NULL!	Felodipine										1	365	1	33.33	#NULL!	0	0	#NULL!	0	0	0	0	0	0	1	0	0
J. F. Hansen, L. Tingsted, V. Rasmussen, J. K. Madsen and C. M. Jespersen	1996	Verapamil and angiotensin-converting enzyme inhibitors in patients with coronary artery disease and reduced left ventricular ejection fraction	American Journal of Cardiology	77	16	0	14	2	12	0	65	#NULL!	0	3	#NULL!	#NULL!	#NULL!	#NULL!	#NULL!	#NULL!	#NULL!	#NULL!	trandolapril	verapamil									1	90	1	14.29	#NULL!	0	0	#NULL!	0	0	0	0	0	0	1	0	0
J. Larsen, R. Sykulski, G. Jensen, L. Dossegger, B. Trimarco, T. Moccetti, D. Glogar, A. Schelling and A. H. Bosma	1996	Adaptive changes in the acute haemodynamic effects of cilazapril during chronic treatment. Comparison with long-term clinical effect	European Journal of Clinical Pharmacology	50	6	0	135	29	106	0	61	8.2	0	8	#NULL!	#NULL!	#NULL!	#NULL!	#NULL!	#NULL!	#NULL!	#NULL!	cilazapril	placebo									0	90	1	21.48	#NULL!	0	0	#NULL!	0	0	0	0	0	0	1	0	0
J. R. Petersen, H. Drabaek, G. Gleerup, J. Mehlsen, L. J. Petersen and K. Winther	1996	ACE inhibition with spirapril improves diastolic function at rest independent of vasodilation during treatment with spirapril in mild to moderate hypertension	Angiology	47	3	0	13	7	6	0	#NULL!	#NULL!	0	4	8	#NULL!	#NULL!	#NULL!	#NULL!	#NULL!	#NULL!	#NULL!	Spirapril	Hydrochlorothiazide	Placebo								0	28	1	53.85	1	0	0	1	0	0	0	0	0	0	1	0	0
K. Seki, K. Katayama, T. Hiro, M. Yano, T. Miura, M. Kohno, T. Fujii and M. Matsuzaki	1996	The effect of nifedipine on ventriculoarterial coupling in old myocardial infarction	Japanese Circulation Journal	60	1	1	8	1	7	1	63	10	3	#NULL!	#NULL!	#NULL!	#NULL!	#NULL!	#NULL!	#NULL!	#NULL!	#NULL!	Nifedipine										1	0.5	0	12.5	#NULL!	0	0	#NULL!	0	0	0	0	0	0	1	0	0
K. Weber, T. Bohmeke, R. Van Der Does and S. H. Taylor	1996	Comparison of the hemodynamic effects of metoprolol and carvedilol in hypertensive patients	Cardiovascular Drugs and Therapy	10	2	0	24	12	12	0	#NULL!	#NULL!	2	2	#NULL!	#NULL!	#NULL!	#NULL!	#NULL!	#NULL!	#NULL!	#NULL!	metoprolol	carvedilol									1	28	1	50	#NULL!	0	0	#NULL!	0	0	0	0	0	0	1	0	0
M. Edner, V. V. Bonarjee, D. W. Nilsen, J. Berning, S. Carstensen and K. Caidahl	1996	Effect of enalapril initiated early after acute myocardial infarction on heart failure parameters, with reference to clinical class and echocardiographic determinants. CONSENSUS II Multi-Echo Study Group	Clin Cardiol	19	7	0	407	121	286	0	66.1	11	0	8	#NULL!	#NULL!	#NULL!	#NULL!	#NULL!	#NULL!	#NULL!	#NULL!	enalapril	placebo									0	183	1	29.73	#NULL!	0	0	#NULL!	0	0	0	0	0	0	1	0	0
M. F. Rousseau, W. Hayashida, C. Van Eyll, O. M. Hess, C. R. Benedict, F. Chapelle, I. Kobrin and H. Pouleur	1996	Hemodynamic and cardiac effects of the selective T-type and L-type calcium channel blocking agent midefradil in patients with varying degrees of left ventricular systolic dysfunction	Journal of the American College of Cardiology	28	4	0	50	5	45	0	59	#NULL!	3	#NULL!	#NULL!	#NULL!	#NULL!	#NULL!	#NULL!	#NULL!	#NULL!	#NULL!	mibefradil										1	0.02	0	10	#NULL!	0	0	#NULL!	0	0	0	0	0	0	1	0	0
M. L. Kukin, J. Kalman, M. Mannino, R. Freudenberger, C. Buchholz and O. Ocampo	1996	Combined alpha-beta blockade (doxazosin plus metoprolol) compared with beta blockade alone in chronic congestive heart failure	American Journal of Cardiology	77	7	0	30	5	25	0	50	#NULL!	2	5	#NULL!	#NULL!	#NULL!	#NULL!	#NULL!	#NULL!	#NULL!	#NULL!	metoprolol	doxasozin									1	90	1	16.67	#NULL!	0	0	#NULL!	0	0	0	0	0	0	1	0	0
M. Verza, S. Ammendola, A. Gambardella, G. Scoti, S. Vescio, R. Tortoriello, L. Amato, G. Cerqua and G. Varricchio	1996	Regression of left ventricular hypertrophy in hypertensive elderly patients with Carvedilol	Archives of Gerontology and Geriatrics	23	#NULL!	0	26	#NULL!	#NULL!	4	69	8	2	#NULL!	#NULL!	#NULL!	#NULL!	#NULL!	#NULL!	#NULL!	#NULL!	#NULL!	carvedilol										1	183	1	#NULL!	#NULL!	0	0	#NULL!	0	0	0	0	0	0	1	0	0
M. Y. Henein, A. Amadi, C. O'Sullivan, A. Coats and D. G. Gibson	1996	ACE inhibitors unmask incoordinate diastolic wall motion in restrictive left ventricular disease	Heart	76	4	0	30	3	27	0	61	11	0	0	0	#NULL!	#NULL!	#NULL!	#NULL!	#NULL!	#NULL!	#NULL!	captopril	enalapril	captopril								1	21	1	10	#NULL!	0	0	#NULL!	0	0	0	0	0	0	1	0	0
N. Angomachalelis, A. I. Hourzamanis, S. Sideri, E. Serasli and C. Vamvalis	1996	Improvement of left ventricular diastolic dysfunction in hypertensive patients 1 month after ACE: Inhibition therapy: Evaluation by ultrasonic automated boundary detection	Heart and Vessels	11	6	0	23	18	5	0	53.52	9.1	0	#NULL!	#NULL!	#NULL!	#NULL!	#NULL!	#NULL!	#NULL!	#NULL!	#NULL!	Cilazapril										1	30	1	78.26	#NULL!	0	0	#NULL!	0	0	0	0	0	0	1	0	0
N. C. Chang, Z. Y. Lai and T. C. Wang	1996	Enalapril does not improve left ventricular diastolic dysfunction in young and mild hypertensives without concomitant hypertrophy	American Journal of Hypertension	9	9	0	88	40	48	0	41	8	0	#NULL!	#NULL!	#NULL!	#NULL!	#NULL!	#NULL!	#NULL!	#NULL!	#NULL!	enalapril										1	720	1	45.45	#NULL!	0	0	#NULL!	0	0	0	0	0	0	1	0	0
P. A. Thurmann, N. Stephens, A. M. Heagerty, P. Kenedi, G. Weidinger and N. Rietbrock	1996	Influence of isradipine and spirapril on left ventricular hypertrophy and resistance arteries	Hypertension	28	3	0	14	2	12	0	49	3	0	3	#NULL!	#NULL!	#NULL!	#NULL!	#NULL!	#NULL!	#NULL!	#NULL!	spirapril	isradipine									1	365	1	14.29	#NULL!	0	0	#NULL!	0	0	0	0	0	0	1	0	0
R. H. Grimm Jr, J. M. Flack, J. A. Schoenberger, N. M. Gonzalez and P. R. Liebson	1996	alpha-Blockade and thiazide treatment of hypertension. A double-blind randomized trial comparing doxazosin and hydrochlorothiazide	American Journal of Hypertension	9	5	0	107	20	87	0	56.3	6.8	4	5	#NULL!	#NULL!	#NULL!	#NULL!	#NULL!	#NULL!	#NULL!	#NULL!	hydrochlorthiazide	doxasozin									0	365	1	18.69	1	0	0	1	0	0	0	0	0	0	1	0	0
S. Oren, E. Grossman and E. D. Frohlich	1996	Reduction in left ventricular mass in patients with systemic hypertension treated with enalapril, lisinopril, or fosenopril	American Journal of Cardiology	77	1	0	30	6	24	0	47	#NULL!	0	0	0	4	#NULL!	#NULL!	#NULL!	#NULL!	#NULL!	#NULL!	enalapril	llisinopril	fosenopril	hydrochlorthiazide							1	84	1	20	1	0	0	1	0	0	0	0	0	0	1	0	0
T. Tokushima, T. Utsunomiya, T. Ogawa, K. Kidoh, Y. Ohtsubo, T. Ryu, K. Yoshida, T. Ogata, S. Tsuji and S. Matsuo	1996	Short and long-term effects of nisoldipine on cardiac function and exercise tolerance in patients with hypertrophic cardiomyopathy	Basic Research in Cardiology	91	4	0	23	3	20	0	55	10	3	#NULL!	#NULL!	#NULL!	#NULL!	#NULL!	#NULL!	#NULL!	#NULL!	#NULL!	nisoldipine										1	183	1	13.04	#NULL!	0	0	#NULL!	0	0	0	0	0	0	1	0	0
V. Mitrovic, H. Mudra, T. Bonzel, W. Schmidt, J. C. Strand, R. Bakovic-Alt and E. L. Posvar	1996	Hemodynamic and hormonal effects of quinaprilat in patients with congestive heart failure	Clinical Pharmacology and Therapeutics	59	6	0	50	9	41	0	57	#NULL!	0	8	#NULL!	#NULL!	#NULL!	#NULL!	#NULL!	#NULL!	#NULL!	#NULL!	quinalaprilat	placebo									0	5	0	18	#NULL!	0	0	#NULL!	0	0	0	0	0	0	1	0	0
V. V. Bonarjee, S. Carstensen, K. Caidahl, D. W. Nilsen, M. Edner, K. Lindvall, S. M. Snapinn and J. Berning	1996	Benefit of converting enzyme inhibition on left ventricular volumes and ejection fraction in patients receiving beta-blockade after myocardial infarction. CONSENSUS II multiecho study group	Am Heart J	132	#NULL!	0	301	89	212	0	66.5	11	0	8	#NULL!	#NULL!	#NULL!	#NULL!	#NULL!	#NULL!	#NULL!	#NULL!	enalapril	placebo									0	183	1	29.57	#NULL!	0	0	#NULL!	0	0	0	0	0	0	1	0	0
	1997	Doppler flow and echocardiography in functional cardiac insufficiency: assessment of nisoldipine therapy. Results of the DEFIANT-II Study. The DEFIANT-II Research Group	Eur Heart J	18	1	0	542	74	468	0	58	9	3	8	#NULL!	#NULL!	#NULL!	#NULL!	#NULL!	#NULL!	#NULL!	#NULL!	nisoldipine	placebo									0	183	1	13.65	#NULL!	0	0	#NULL!	0	0	0	0	0	0	1	0	0
	1997	Randomised, placebo-controlled trial of carvedilol in patients with congestive heart failure due to ischaemic heart disease. Australia/New Zealand Heart Failure Research Collaborative Group	Lancet	349	9049	0	415	#NULL!	#NULL!	4	67	#NULL!	2	8	#NULL!	#NULL!	#NULL!	#NULL!	#NULL!	#NULL!	#NULL!	#NULL!	carvedilol	placebo									0	365	1	#NULL!	#NULL!	0	0	#NULL!	0	0	0	0	0	0	1	0	0
	1997	The long-term efficacy and tolerability of nisoldipine in patients with mild-to-moderate hypertension	Current Therapeutic Research - Clinical and Experimental	58	3	0	365	193	172	0	54.2	9.9	3	#NULL!	#NULL!	#NULL!	#NULL!	#NULL!	#NULL!	#NULL!	#NULL!	#NULL!	nisoldipine										1	365	1	52.88	#NULL!	0	0	#NULL!	0	0	0	0	0	0	1	0	0
	1997	Effects of enalapril on left ventricular function and exercise performance after a first acute myocardial infarction. The EDEN Study Investigators	Int J Cardiol	59	3	0	356	32	324	0	56.7	9.7	0	8	#NULL!	#NULL!	#NULL!	#NULL!	#NULL!	#NULL!	#NULL!	#NULL!	enalapril	placebo									0	182	1	8.99	#NULL!	0	0	#NULL!	0	0	0	0	0	0	1	0	0
A. G. Dyker, D. G. Grosset and K. Lees	1997	Perindopril reduces blood pressure but not cerebral blood flow in patients with recent cerebral ischemic stroke	Stroke	28	3	0	28	11	17	0	69	3.2	0	2	#NULL!	#NULL!	#NULL!	#NULL!	#NULL!	#NULL!	#NULL!	#NULL!	perindopril	placebo									0	14	0	39.29	#NULL!	0	0	#NULL!	0	0	0	0	0	0	1	0	0
A. G. Kontopoulos, V. G. Athyros, A. A. Papageorgiou, V. M. Skeberis, E. C. Basayiannis and H. Boudoulas	1997	Effect of angiotensin-converting enzyme inhibitors on the power spectrum of heart rate variability in post-myocardial infarction patients	Coronary Artery Disease	8	42986	0	90	22	68	0	62	#NULL!	0	0	0	0	0	8	#NULL!	#NULL!	#NULL!	#NULL!	captopril	enalapril	cilazapril	lisinopril	quinapril	placebo					1	30	1	24.44	#NULL!	0	0	#NULL!	0	0	0	0	0	0	1	0	0
B. P. Knight, R. Weiss, M. Bahu, W. Paladino, R. Goyal, K. C. Man, S. A. Strickberger and F. Morady	1997	Effect of verapamil and procainamide on atrial fibrillation-induced electrical remodeling in humans	Circulation	96	5	0	47	19	28	0	40	16	3	#NULL!	#NULL!	#NULL!	#NULL!	#NULL!	#NULL!	#NULL!	#NULL!	#NULL!	verapamil										0	1	0	40.43	#NULL!	0	0	#NULL!	0	0	0	0	0	0	1	0	0
B. Silke, A. Thompson and J. G. Riddell	1997	Contrasting actions of celiprolol and metoprolol on cardiac performance in normal volunteers	Cardiovasc Drugs Ther	11	1	1	9	0	9	3	22.1	#NULL!	2	2	8	#NULL!	#NULL!	#NULL!	#NULL!	#NULL!	#NULL!	#NULL!	metoprolol	celiprolol	placebo								0	0.33	0	0	#NULL!	0	0	#NULL!	0	0	0	0	0	0	1	0	0
C. Borghi, P. Marino, P. Zardini, B. Magnani, S. Collatina and E. Ambrosioni	1997	Post acute myocardial infarction: The Fosinopril in Acute Myocardial Infarction Study (FAMIS)	American Journal of Hypertension	10	#NULL!	0	285	50	235	0	60.1	8.5	0	8	#NULL!	#NULL!	#NULL!	#NULL!	#NULL!	#NULL!	#NULL!	#NULL!	fosinopril	placebo									0	730	1	17.54	#NULL!	0	0	#NULL!	0	0	0	0	0	0	1	0	0
C. Cuspidi, L. Lonati, L. Sampieri, G. Leonetti, M. L. Muiesan, E. Agabiti-Rosei and A. Zanchetti	1997	Lack of effect of short-term lisinopril administration on left ventricular filling dynamics in hypertensive patients with diastolic dysfunction	Blood Pressure	6	5	0	39	17	22	0	51.5	5.9	0	8	#NULL!	#NULL!	#NULL!	#NULL!	#NULL!	#NULL!	#NULL!	#NULL!	lisinopril	placebo									0	28	1	43.59	#NULL!	0	0	#NULL!	0	0	0	0	0	0	1	0	0
C. D. Vizza, S. Sciomer, A. Giustini, F. Fedele and A. Dagianti	1997	Efficacy of amlodipine in the treatment of stable effort angina. An echocardiographic stress study	Clinical Drug Investigation	13	#NULL!	0	16	1	15	0	58.1	6.7	3	8	#NULL!	#NULL!	#NULL!	#NULL!	#NULL!	#NULL!	#NULL!	#NULL!	amlodipine	placebo									0	14	0	6.25	#NULL!	0	0	#NULL!	0	0	0	0	0	0	1	0	0
C. Gambini, R. Antonicelli, R. Gesuita and E. Paciaroni	1997	Haemodynamic effects of amlodipine in elderly patients with arterial hypertension	Clinical Drug Investigation	13	#NULL!	0	20	10	10	0	69.8	3.6	3	#NULL!	#NULL!	#NULL!	#NULL!	#NULL!	#NULL!	#NULL!	#NULL!	#NULL!	amlodipine										1	183	1	50	#NULL!	0	0	#NULL!	0	0	0	0	0	0	1	0	0
D. Acanfora, G. Furgi, L. Trojano, C. Picone, G. L. Iannuzzi, M. Rossi, A. Papa, C. Rengo and F. Rengo	1997	Quinapril in patients with congestive heart failure: Controlled trial versus captopril	American Journal of Therapeutics	4	42891	0	131	31	100	0	61.4	9.3	0	0	#NULL!	#NULL!	#NULL!	#NULL!	#NULL!	#NULL!	#NULL!	#NULL!	quinapril	captopril									0	84	1	23.66	#NULL!	0	0	#NULL!	0	0	0	0	0	0	1	0	0
D. B. Johnson, R. E. Foster, F. Barilla, G. G. Blackwell, M. Roney, A. W. Stanley, Jr., K. Kirk, R. A. Orr, R. J. van der Geest, J. H. Reiber and L. J. Dell'Italia	1997	Angiotensin-converting enzyme inhibitor therapy affects left ventricular mass in patients with ejection fraction > 40% after acute myocardial infarction	J Am Coll Cardiol	29	1	0	35	4	31	0	58.9	10.9	0	#NULL!	#NULL!	#NULL!	#NULL!	#NULL!	#NULL!	#NULL!	#NULL!	#NULL!	ramipril										0	90	1	11.43	#NULL!	0	0	#NULL!	0	0	0	0	0	0	1	0	0
D. Bonaduce, M. Petretta, A. Ianniciello, C. Apicella, V. Cavallaro and F. Marciano	1997	Comparison of verapamil versus felodipine on heart rate variability after acute myocardial infarction	Am J Cardiol	79	5	0	60	19	41	0	51.3	8.9	3	3	#NULL!	#NULL!	#NULL!	#NULL!	#NULL!	#NULL!	#NULL!	#NULL!	verapamil	felodipine									0	7	0	31.67	#NULL!	0	0	#NULL!	0	0	0	0	0	0	1	0	0
D. Fontana, R. Izzo, R. Trotta, G. L. Iovino, L. Argenziano, L. Fratta, C. Morisco and G. Rosiello	1997	Blood pressure profile as a predictor of reversal of cardiovascular structural changes during antihypertensive treatment	Current Therapeutic Research - Clinical and Experimental	58	2	0	18	6	12	0	54	2	3	#NULL!	#NULL!	#NULL!	#NULL!	#NULL!	#NULL!	#NULL!	#NULL!	#NULL!	amlodipine										1	183	1	33.33	#NULL!	0	0	#NULL!	0	0	0	0	0	0	1	0	0
D. Giugliano, R. Acampora, R. Marfella, N. De Rosa, P. Ziccardi, R. Ragone, L. De Angelis and F. D'Onofrio	1997	Metabolic and cardiovascular effects of carvedilol and atenolol in non-insulin-dependent diabetes mellitus and hypertension. A randomized, controlled trial	Ann Intern Med	126	12	0	45	20	25	0	57.8	6.6	2	2	#NULL!	#NULL!	#NULL!	#NULL!	#NULL!	#NULL!	#NULL!	#NULL!	carvedilol	atenolol									0	168	1	44.44	#NULL!	0	0	#NULL!	0	0	0	0	0	0	1	0	0
D. Rizzoni, M. L. Muiesan, E. Porteri, M. Castellano, R. Zulli, G. Bettoni, M. Salvetti, C. Monteduro and E. Agabiti-Rosei	1997	Effects of long-term antihypertensive treatment with lisinopril on resistance arteries in hypertensive patients with left ventricular hypertrophy	J Hypertens	15	2	0	42	12	30	0	57.3	8.3	0	#NULL!	#NULL!	#NULL!	#NULL!	#NULL!	#NULL!	#NULL!	#NULL!	#NULL!	lisinopril										1	1095	1	28.57	#NULL!	0	0	#NULL!	0	0	0	0	0	0	1	0	0
E. C. Keeley, R. A. Lange, L. D. Hillis, J. A. Joglar and R. L. Page	1997	Correlation between time-domain measures of heart rate variability and scatterplots in patients with healed myocardial infarcts and the influence of metoprolol	The American journal of cardiology	79	4	0	28	17	11	0	56	8	2	#NULL!	#NULL!	#NULL!	#NULL!	#NULL!	#NULL!	#NULL!	#NULL!	#NULL!	metoprolol										1	14	0	60.71	#NULL!	0	0	#NULL!	0	0	0	0	0	0	1	0	0
E. Massana, M. J. Barbanoj, C. Moros, A. Morte, I. Gich and F. Jane	1997	No sex-related pharmacokinetic and pharmacodynamic differences of captopril	Pharmacological Research	36	1	1	24	12	12	1	23.2	2.6	0	#NULL!	#NULL!	#NULL!	#NULL!	#NULL!	#NULL!	#NULL!	#NULL!	#NULL!	captopril										1	0.33	0	50	#NULL!	0	0	#NULL!	0	0	0	0	0	0	1	0	0
F. C. Aepfelbacher, F. H. Messerli, E. Nunez and E. D. Frohlich	1997	Disparate effects of ACE-inhibitors and calcium antagonists on left ventricular structure and function in essential hypertension	Journal of Human Hypertension	11	5	0	96	26	70	0	52	10	0	0	0	0	0	3	3	3	3	#NULL!	captopril	enalapril	quinapril	lisinopril	fosinopril	verapamil	diltiazem	nifedipine	isradipine		1	84	1	27.08	#NULL!	0	0	#NULL!	0	0	0	0	0	0	1	0	0
F. C. Aepfelbacher, F. H. Messerli, E. Nunez and L. Michalewicz	1997	Cardiovascular effects of a trandolapril/verapamil combination in patients with mild to moderate essential hypertension	Am J Cardiol	79	6	0	14	7	7	0	57	12	0	3	#NULL!	#NULL!	#NULL!	#NULL!	#NULL!	#NULL!	#NULL!	#NULL!	trandolapril	verapamil									1	84	1	50	#NULL!	0	0	#NULL!	0	0	0	0	0	0	1	0	0
G. Cerasola, E. Nardi, S. Cottone, F. Giuliano, V. Volpe and N. Panepinto	1997	Influence of the calcium antagonist amlodipine on left ventricular mass and function in patients with essential hypertension	Clinical Drug Investigation	13	#NULL!	0	11	5	6	0	50	5	3	#NULL!	#NULL!	#NULL!	#NULL!	#NULL!	#NULL!	#NULL!	#NULL!	#NULL!	amlodipine										1	183	1	45.45	#NULL!	0	0	#NULL!	0	0	0	0	0	0	1	0	0
G. Fragasso, S. L. Chierchia, G. Pizzetti, E. Rossetti, M. Carlino, S. Gerosa, O. Carandente, A. Fedele and N. Cattaneo	1997	Impaired left ventricular filling dynamics in patients with angina and angiographically normal coronary arteries: effect of beta adrenergic blockade	Heart	77	1	0	45	27	18	0	53	4	2	2	8	#NULL!	#NULL!	#NULL!	#NULL!	#NULL!	#NULL!	#NULL!	atenolol	propanolol	placebo								0	10	0	60	#NULL!	0	0	#NULL!	0	0	0	0	0	0	1	0	0
G. Grassi, B. M. Cattaneo, G. Seravalle, A. Lanfranchi, M. Pozzi, A. Morganti, S. Carugo and G. Mancia	1997	Effects of chronic ACE inhibition on sympathetic nerve traffic and baroreflex control of circulation in heart failure	Circulation	96	4	0	24	1	23	0	60.3	2	0	#NULL!	#NULL!	#NULL!	#NULL!	#NULL!	#NULL!	#NULL!	#NULL!	#NULL!	benazepril										1	60	1	4.17	#NULL!	0	0	#NULL!	0	0	0	0	0	0	1	0	0
G. Hamroff, I. Blaufarb, D. Mancini, S. D. Katz, R. Bijou, G. Jondeau, M. T. Olivari, S. Thomas and T. H. Lejemtel	1997	Angiotensin II-receptor blockade further reduces afterload safely in patients maximally treated with angiotensin-converting enzyme inhibitors for heart failure	Journal of Cardiovascular Pharmacology	30	4	0	43	21	22	0	61.4	11	1	#NULL!	#NULL!	#NULL!	#NULL!	#NULL!	#NULL!	#NULL!	#NULL!	#NULL!	losartan										0	183	1	48.84	#NULL!	0	0	#NULL!	0	0	0	0	0	0	1	0	0
G. Jondeau, J. C. Dib, O. Dubourg and J. P. Bourdarias	1997	Relation of functional improvement in congestive heart failure after quinapril therapy to peripheral limitation	American Journal of Cardiology	79	5	0	18	1	17	0	53	13	0	#NULL!	#NULL!	#NULL!	#NULL!	#NULL!	#NULL!	#NULL!	#NULL!	#NULL!	quinapril										1	90	1	5.56	#NULL!	0	0	#NULL!	0	0	0	0	0	0	1	0	0
G. Pogatsa-Murray, L. Varga, A. Varga, G. Abraham, I. Nagy, T. Forster, M. Csanady and S. Sonkodi	1997	Changes in left ventricular mass during treatment with minoxidil and cilazapril in hypertensive patients with left ventricular hypertrophy	Journal of Human Hypertension	11	3	0	26	10	16	0	49.8	7.6	9	0	#NULL!	#NULL!	#NULL!	#NULL!	#NULL!	#NULL!	#NULL!	#NULL!	minoxidil	cilazapril									0	365	1	38.46	#NULL!	0	0	#NULL!	0	0	0	0	0	0	1	0	0
G. Roul, P. Germain, D. Plan, A. Koegler and P. Bareiss	1997	Diltiazem slow-release and left ventricular hypertrophy: A volumetric approach of left ventricular mass using magnetic resonance imaging	Journal of Human Hypertension	11	6	0	35	15	20	0	51	12	3	#NULL!	#NULL!	#NULL!	#NULL!	#NULL!	#NULL!	#NULL!	#NULL!	#NULL!	diltiazem										1	183	1	42.86	#NULL!	0	0	#NULL!	0	0	0	0	0	0	1	0	0
H. Kamishirado, T. Inoue, T. Fujito, M. Kase, M. Shimizu, Y. Sakai, K. Takayanagi, S. Morooka and S. Natsui	1997	Effect of enalapril maleate on cerebral blood flow in patients with chronic heart failure	Angiology	48	8	1	11	2	9	0	61	#NULL!	0	#NULL!	#NULL!	#NULL!	#NULL!	#NULL!	#NULL!	#NULL!	#NULL!	#NULL!	enalapril										1	28	1	18.18	#NULL!	0	0	#NULL!	0	0	0	0	0	0	1	0	0
H. Tomiyama, N. Doba, T. Kushiro, M. Yamashita, H. Yoshida, K. Kanmatsuse, N. Kajiwara and S. Hinohara	1997	Effects of long-term antihypertensive therapy on physical fitness of men with mild hypertension	Hypertension Research - Clinical and Experimental	20	2	1	205	0	205	3	#NULL!	#NULL!	3	2	#NULL!	#NULL!	#NULL!	#NULL!	#NULL!	#NULL!	#NULL!	#NULL!	nifedipine	acebutolol									1	1095	1	0	#NULL!	0	0	#NULL!	0	0	0	0	0	0	1	0	0
H. Ueno, M. Takata, S. Tomita, S. Oh-Hashi, K. Yasumoto and H. Inoue	1997	The effects of long-term treatment on left ventricular hypertrophy in patients with essential hypertension: Relation to changes in neurohumoral factors	Journal of Cardiovascular Pharmacology	30	5	0	43	24	19	0	52	11	3	0	9	#NULL!	#NULL!	#NULL!	#NULL!	#NULL!	#NULL!	#NULL!	nilvadipine	temocapril	cadralazine								0	365	1	55.81	#NULL!	0	0	#NULL!	0	0	0	0	0	0	1	0	0
J. Mayet, N. Chapman, M. Shahi, N. R. Poulter, D. A. Cunningham, S. Dave, J. Kooner, P. S. Sever, R. A. Foale and S. A. Thom	1997	The effects on cardiac arrhythmias of antihypertensive therapy causing regression of left ventricular hypertrophy	Am J Hypertens	10	6	0	26	3	23	0	51	#NULL!	0	3	#NULL!	#NULL!	#NULL!	#NULL!	#NULL!	#NULL!	#NULL!	#NULL!	ramipril	felodipine									1	183	1	11.54	#NULL!	0	0	#NULL!	0	0	0	0	0	0	1	0	0
J. R. Gonzalez-Juanatey, A. Pose Reino, A. V. Roman, J. M. Garcia Acuna, J. A. Fernandez Lopez and J. C. Cerrato	1997	Evolution of left ventricular hypertrophy and function during long-term treatment of systemic hypertension with enalapril	Am J Cardiol	79	3	0	28	8	20	0	50.2	9.6	0	8	#NULL!	#NULL!	#NULL!	#NULL!	#NULL!	#NULL!	#NULL!	#NULL!	enalapril	placebo									1	2555	1	28.57	#NULL!	0	0	#NULL!	0	0	0	0	0	0	1	0	0
J. S. Gottdiener, D. J. Reda, B. M. Massie, B. J. Materson, D. W. Williams and R. J. Anderson	1997	Effect of single-drug therapy on reduction of left ventricular mass in mild to moderate hypertension: Comparison of six antihypertensive agents	Circulation	95	8	1	1105	#NULL!	#NULL!	4	57.7	10.4	2	0	3	4	5	#NULL!	#NULL!	#NULL!	#NULL!	#NULL!	atenolol	captopril	diltiazem	hydrochlorthiazide	prazosin						0	365	1	0	1	0	0	1	0	0	0	0	0	0	1	0	0
J. T. Walsh, R. Andrews, S. Curtis, A. Evans and A. J. Cowley	1997	Effects of amlodipine in patients with chronic heart failure	American Heart Journal	134	#NULL!	0	32	2	30	0	62	8.7	3	8	#NULL!	#NULL!	#NULL!	#NULL!	#NULL!	#NULL!	#NULL!	#NULL!	amlodipine	placebo									0	56	1	6.25	#NULL!	0	0	#NULL!	0	0	0	0	0	0	1	0	0
K. Matsuzaki, M. Mukai, T. Sumimoto and E. Murakami	1997	Effects of ACE inhibitors versus calcium antagonists on left ventricular morphology and function in patients with essential hypertension	Hypertens Res	20	1	0	33	8	25	0	52.9	2.2	0	0	3	3	#NULL!	#NULL!	#NULL!	#NULL!	#NULL!	#NULL!	ceronapril	delapril	nifedipine	nicardipine							0	183	1	24.24	#NULL!	0	0	#NULL!	0	0	0	0	0	0	1	0	0
L. Fauchier, D. Babuty, M. L. Autret, P. Cosnay and J. P. Fauchier	1997	Effect of verapamil on heart rate variability in subjects with normal hearts	American Journal of Cardiology	80	9	0	23	15	8	0	44	17	3	#NULL!	#NULL!	#NULL!	#NULL!	#NULL!	#NULL!	#NULL!	#NULL!	#NULL!	verapamil										1	48	1	65.22	#NULL!	0	0	#NULL!	0	0	0	0	0	0	1	0	0
L. Lurje, B. Wennerblom, H. Tygesen, T. Karlsson and A. Hjalmarson	1997	Heart rate variability after acute myocardial infarction in patients treated with atenolol and metoprolol	International Journal of Cardiology	60	2	0	28	5	23	0	60.2	11.8	2	2	#NULL!	#NULL!	#NULL!	#NULL!	#NULL!	#NULL!	#NULL!	#NULL!	atenolol	metoprolol									0	42	1	17.86	#NULL!	0	0	#NULL!	0	0	0	0	0	0	1	0	0
M. A. Pfeffer, S. C. Greaves, J. M. Arnold, R. J. Glynn, F. S. LaMotte, R. T. Lee, F. J. Menapace, Jr., E. Rapaport, P. M. Ridker, J. L. Rouleau, S. D. Solomon and C. H. Hennekens	1997	Early versus delayed angiotensin-converting enzyme inhibition therapy in acute myocardial infarction. The healing and early afterload reducing therapy trial	Circulation	95	12	0	352	78	274	0	60.6	12.6	0	8	#NULL!	#NULL!	#NULL!	#NULL!	#NULL!	#NULL!	#NULL!	#NULL!	ramipril	placebo									0	90	1	22.16	#NULL!	0	0	#NULL!	0	0	0	0	0	0	1	0	0
M. Bohm, H. J. Deutsch, D. Hartmann, K. La Rosee and A. Stablein	1997	Improvement of postreceptor events by metoprolol treatment in patients with chronic heart failure	Journal of the American College of Cardiology	30	4	0	15	2	13	0	54.9	2.1	2	#NULL!	#NULL!	#NULL!	#NULL!	#NULL!	#NULL!	#NULL!	#NULL!	#NULL!	metoprolol										3	183	1	13.33	#NULL!	0	0	#NULL!	0	0	0	0	0	0	1	0	0
M. L. Kukin, J. Kalman, M. M. Mannino, C. Buchholz-Varley and O. Ocampo	1997	beta Blockade in congestive heart failure: Persistent adverse haemodynamic effects during chronic treatment with subsequent doses	Heart	78	5	0	26	5	21	0	49	#NULL!	2	#NULL!	#NULL!	#NULL!	#NULL!	#NULL!	#NULL!	#NULL!	#NULL!	#NULL!	metoprolol										1	90	1	19.23	#NULL!	0	0	#NULL!	0	0	0	0	0	0	1	0	0
M. Picca, J. Bisceglia, A. Zocca and G. Pelosi	1997	Effects of enalapril and amlodipine on left ventricular hypertrophy and function in essential hypertension	Clinical Drug Investigation	13	#NULL!	0	32	15	17	0	48	8	0	3	#NULL!	#NULL!	#NULL!	#NULL!	#NULL!	#NULL!	#NULL!	#NULL!	enalapril	amlodipine									0	540	1	46.88	#NULL!	0	0	#NULL!	0	0	0	0	0	0	1	0	0
M. Romano, S. Cardei, E. de Arcangelis, I. Monteforte, M. Capaldo, P. Muto, R. Marchegiano, M. O. Kilama and M. Condorelli	1997	Effects of nisoldipine and/or enalapril on left ventricular function and exercise capacity in patients with recent anterior myocardial infarction and mild cardiac dysfunction	American heart journal	133	3	1	50	4	46	0	50.9	7.7	0	3	#NULL!	#NULL!	#NULL!	#NULL!	#NULL!	#NULL!	#NULL!	#NULL!	enalapril	nisoldipine									0	84	1	8	#NULL!	0	0	#NULL!	0	0	0	0	0	0	1	0	0
M. Stimpel and B. Koch	1997	Antihypertensive treatment with moexipril plus HCTZ vs metoprolol plus HCTZ in patients with mild-to-moderate hypertension	Journal of Human Hypertension	11	2	0	140	61	79	0	59.5	1.7	0	2	4	#NULL!	#NULL!	#NULL!	#NULL!	#NULL!	#NULL!	#NULL!	moexipril	metoprolol	hydrochlorthiazide								0	84	1	43.57	1	0	0	1	0	0	0	0	0	0	1	0	0
M. van der Ent, W. J. Remme, G. L. Bartels, D. A. Kruijssen, X. H. Krauss and D. C. van Hoogenhuyze	1997	Early administration of ramipril in acute myocardial infarction: neurohormonal and hemodynamic effects and tolerability	Cardiology	88	6	0	20	3	17	0	56	2	0	#NULL!	#NULL!	#NULL!	#NULL!	#NULL!	#NULL!	#NULL!	#NULL!	#NULL!	ramipril										1	5	0	15	#NULL!	0	0	#NULL!	0	0	0	0	0	0	1	0	0
N. Ferrara, D. Leosco, M. Del Prete, L. Lombardi, P. Landino, P. Abete, G. Longobardi and F. Rengo	1997	Torasemide versus furosemide in patients with congestive heart failure: A double-masked, randomized study	Current Therapeutic Research - Clinical and Experimental	58	5	0	40	13	27	0	62.9	9.3	3	3	#NULL!	#NULL!	#NULL!	#NULL!	#NULL!	#NULL!	#NULL!	#NULL!	torasemide	furosemide									0	28	1	32.5	#NULL!	0	0	#NULL!	0	0	0	0	0	0	1	0	0
O. Bazzino, J. L. N. Estrada, A. S. Liprandi, C. Presti, O. Masoli, J. Santopinto, A. Ahuad, M. Amuchastegui and R. Mendez	1997	Early treatment with low-dose enalapril after acute myocardial infarction: An equilibrium radionuclide angiographic study	Journal of Nuclear Cardiology	4	#NULL!	0	94	17	77	0	62.3	9.2	0	8	#NULL!	#NULL!	#NULL!	#NULL!	#NULL!	#NULL!	#NULL!	#NULL!	enalapril	placebo									0	42	1	18.09	#NULL!	0	0	#NULL!	0	0	0	0	0	0	1	0	0
O. Parodi, D. Neglia, C. Palombo, G. Sambuceti, A. Giorgetti, C. Marabotti, M. Gallopin, I. Simonetti and A. L'Abbate	1997	Comparative effects of enalapril and verapamil on myocardial blood flow in systemic hypertension	Circulation	96	3	0	20	7	13	0	51.9	6.8	0	0	#NULL!	#NULL!	#NULL!	#NULL!	#NULL!	#NULL!	#NULL!	#NULL!	enalapril	verapamil									1	183	1	35	#NULL!	0	0	#NULL!	0	0	0	0	0	0	1	0	0
O. Uhlir, I. Dvorak, P. Gregor, I. Malek, L. Spinarova, J. Vojacek and L. Van Nueten	1997	Nebivolol in the treatment of cardiac failure: a double-blind controlled clinical trial	Journal of cardiac failure	3	4	0	91	10	81	0	56.1	2.2	2	8	#NULL!	#NULL!	#NULL!	#NULL!	#NULL!	#NULL!	#NULL!	#NULL!	nevibolol	placebo									0	98	1	10.99	#NULL!	0	0	#NULL!	0	0	0	0	0	0	1	0	0
P. A. Marcovitz and W. F. Armstrong	1997	Impact of metoprolol on heart rate, blood pressure, and contractility in normal subjects during dobutamine stress echocardiography	American Journal of Cardiology	80	3	1	6	0	6	3	#NULL!	#NULL!	2	#NULL!	#NULL!	#NULL!	#NULL!	#NULL!	#NULL!	#NULL!	#NULL!	#NULL!	metoprolol										1	3	0	0	#NULL!	0	0	#NULL!	0	0	0	0	0	0	1	0	0
P. P. Dimitrow, A. Surdacki and J. S. Dubiel	1997	Verapamil normalizes the response of left ventricular early diastolic filling to cold presser test in asymptomatic and mildly symptomatic patients with hypertrophic cardiomyopathy	Cardiovascular Drugs and Therapy	11	6	0	10	1	9	0	31	6	3	#NULL!	#NULL!	#NULL!	#NULL!	#NULL!	#NULL!	#NULL!	#NULL!	#NULL!	verapamil										3	30	1	10	#NULL!	0	0	#NULL!	0	0	0	0	0	0	1	0	0
P. Rocha, M. Pathe, C. Bernaud, D. Zannier, B. Baron, X. Marchand, J. M. Hotton and J. C. Kahn	1997	Acute hemodynamic effects of amlodipine 15 days after a myocardial infarction in normotensive patients treated with atenolol	Cardiovascular Drugs and Therapy	11	2	0	16	1	15	0	54	11.3	3	8	#NULL!	#NULL!	#NULL!	#NULL!	#NULL!	#NULL!	#NULL!	#NULL!	amlodipine	placebo									0	15	1	6.25	#NULL!	0	0	#NULL!	0	0	0	0	0	0	1	0	0
P. W. Kamen, H. Krum and A. M. Tonkin	1997	Low-dose but not high-dose captopril increases parasympathetic activity in patients with heart failure	Journal of Cardiovascular Pharmacology	30	1	0	12	4	8	0	74.7	6.7	0	#NULL!	#NULL!	#NULL!	#NULL!	#NULL!	#NULL!	#NULL!	#NULL!	#NULL!	captopril										1	14	0	33.33	#NULL!	0	0	#NULL!	0	0	0	0	0	0	1	0	0
R. E. Schmieder, M. R. Langenfeld, C. D. Gatzka, G. Weidinger and H. P. Schobel	1997	Impact of alpha- versus beta-blockers on hypertensive target organ damage: results of a double-blind, randomized, controlled clinical trial	Am J Hypertens	10	#NULL!	0	43	14	29	0	52	9	5	2	#NULL!	#NULL!	#NULL!	#NULL!	#NULL!	#NULL!	#NULL!	#NULL!	bunazosine	metoprolol									0	183	1	32.56	#NULL!	0	0	#NULL!	0	0	0	0	0	0	1	0	0
R. Freudenberger, J. Kalman, M. Mannino, C. Buchholz-Varley, O. Ocampo and M. Kukin	1997	Effect of race in the response to metoprolol in patients with congestive heart failure secondary to idiopathic dilated or ischemic cardiomyopathy	American Journal of Cardiology	80	10	0	54	4	50	0	55	#NULL!	2	#NULL!	#NULL!	#NULL!	#NULL!	#NULL!	#NULL!	#NULL!	#NULL!	#NULL!	metoprolol										0	90	1	7.41	#NULL!	0	0	#NULL!	0	0	0	0	0	0	1	0	0
R. H. Fagard and P. J. Lijnen	1997	Reduction of left ventricular mass by antihypertensive treatment does not improve exercise performance in essential hypertension	Journal of Hypertension	15	3	0	25	8	17	0	47.9	8.8	0	4	#NULL!	#NULL!	#NULL!	#NULL!	#NULL!	#NULL!	#NULL!	#NULL!	trandolapril	triamtereen/hydrochloorthiazide									0	183	1	32	1	0	0	1	0	0	0	0	0	0	1	0	0
R. H. Fagard, J. A. Staessen and L. Thijs	1997	Relationships between changes in left ventricular mass and in clinic and ambulatory blood pressure in response to antihypertensive therapy	Journal of Hypertension	15	#NULL!	0	54	20	34	0	44	9	3	3	#NULL!	#NULL!	#NULL!	#NULL!	#NULL!	#NULL!	#NULL!	#NULL!	isradipine	lisinopril									0	183	1	37.04	#NULL!	0	0	#NULL!	0	0	0	0	0	0	1	0	0
R. J. MacFadyen, C. S. Barr, N. D. C. Sturrock, M. Fenwick and A. D. Struthers	1997	Further evidence that chronic perindopril treatment maintains neurohormonal suppression but does not lower blood pressure in chronic cardiac failure	British Journal of Clinical Pharmacology	44	1	0	24	7	17	0	67	8	0	8	#NULL!	#NULL!	#NULL!	#NULL!	#NULL!	#NULL!	#NULL!	#NULL!	perindopril	placebo									0	56	1	29.17	#NULL!	0	0	#NULL!	0	0	0	0	0	0	1	0	0
R. N. Doughty, G. A. Whalley, G. Gamble, S. MacMahon and N. Sharpe	1997	Left ventricular remodeling with carvedilol in patients with congestive heart failure due to ischemic heart disease	Journal of the American College of Cardiology	29	5	0	123	17	106	0	68.4	6.6	2	8	#NULL!	#NULL!	#NULL!	#NULL!	#NULL!	#NULL!	#NULL!	#NULL!	carvedilol	placebo									0	365	1	13.82	#NULL!	0	0	#NULL!	0	0	0	0	0	0	1	0	0
R. R. Wenzel, G. Allegranza, C. Binggeli, S. Shaw, P. Weidmann, T. F. Luscher and G. Noll	1997	Differential activation of cardiac and peripheral sympathetic nervous system by nifedipine: Role of pharmacokinetics	Journal of the American College of Cardiology	29	7	0	31	#NULL!	#NULL!	4	#NULL!	#NULL!	3	#NULL!	#NULL!	#NULL!	#NULL!	#NULL!	#NULL!	#NULL!	#NULL!	#NULL!	nifedipine										1	42	1	#NULL!	#NULL!	0	0	#NULL!	0	0	0	0	0	0	1	0	0
R. Scognamiglio, R. Nosadini, M. Marin, S. Nisti, G. Fasoli, M. Palisi, F. Frigato, F. Virgili, A. Carraro and G. Crepaldi	1997	Evaluation of the efficacy and tolerability of nitrendipine in reducing both pressure and left ventrcular mass in hypertensive type 2 diabetic patients	Diabetes Care	20	8	0	73	18	55	0	58	1.3	0	3	#NULL!	#NULL!	#NULL!	#NULL!	#NULL!	#NULL!	#NULL!	#NULL!	captopril	nitrendipine									0	252	1	24.66	#NULL!	0	0	#NULL!	0	0	0	0	0	0	1	0	0
R. Yegnanarayan, S. A. Sangle, S. S. Sirsikar and D. K. Mitra	1997	Regression of cardiac hypertrophy in hypertensive patients - Comparison of Abana with propranolol	Phytotherapy Research	11	3	1	40	0	40	3	#NULL!	#NULL!	2	#NULL!	#NULL!	#NULL!	#NULL!	#NULL!	#NULL!	#NULL!	#NULL!	#NULL!	propanolol										1	588	1	0	#NULL!	0	0	#NULL!	0	0	0	0	0	0	1	0	0
R. Zimlichman, J. Schwartz and R. Tobar	1997	Rest and effort hemodynamic responses during prolonged treatment with felodipine, 24-h blood pressure monitoring, and echocardiographic changes	American Journal of Hypertension	10	8	0	16	4	12	0	52	11	3	#NULL!	#NULL!	#NULL!	#NULL!	#NULL!	#NULL!	#NULL!	#NULL!	#NULL!	felodipine										1	90	1	25	#NULL!	0	0	#NULL!	0	0	0	0	0	0	1	0	0
S. Basu, R. Senior, U. Raval, R. Van Der Does, T. Bruckner and A. Lahiri	1997	Beneficial effects of intravenous and oral carvedilol treatment in acute myocardial infarction: A placebo-controlled, randomized trial	Circulation	96	1	0	146	23	123	0	60	#NULL!	2	8	#NULL!	#NULL!	#NULL!	#NULL!	#NULL!	#NULL!	#NULL!	#NULL!	carvedilol	placebo									0	183	1	15.75	#NULL!	0	0	#NULL!	0	0	0	0	0	0	1	0	0
S. Demirel, V. Akkaya, C. Dinc, A. B. Sozen, G. Metin, H. Kudat, M. Unal, I. Yucebir, T. Tukek, A. Yazici, M. Beyaz, A. Kayserilioglu, F. Korkut and E. Ozlu	1997	An open-label, uncontrolled trial of the angiotensin-converting enzyme inhibitor cilazapril in the treatment of patients with chronic congestive heart failure	Current Therapeutic Research - Clinical and Experimental	58	9	0	20	3	17	0	61	9	0	#NULL!	#NULL!	#NULL!	#NULL!	#NULL!	#NULL!	#NULL!	#NULL!	#NULL!	cilazapril										1	84	1	15	#NULL!	0	0	#NULL!	0	0	0	0	0	0	1	0	0
S. R. Goldsmith	1997	Effect of amlodipine on norepinephrine kinetics and baroreflex function in patients with congestive heart failure	American Heart Journal	134	1	1	7	0	7	3	56	#NULL!	3	8	#NULL!	#NULL!	#NULL!	#NULL!	#NULL!	#NULL!	#NULL!	#NULL!	amlodipine	placebo									1	10	0	0	#NULL!	0	0	#NULL!	0	0	0	0	0	0	1	0	0
T. Stork, H. Eichstadt, M. Mockel, R. Gareis, T. Bodemann and R. Muller	1997	Hemodynamic action of captopril in coronary patients with heart failure tolerant to nitroglycerin	Clinical Cardiology	20	12	0	19	7	12	0	56	8	0	#NULL!	#NULL!	#NULL!	#NULL!	#NULL!	#NULL!	#NULL!	#NULL!	#NULL!	captopril										1	0.08	0	36.84	#NULL!	0	0	#NULL!	0	0	0	0	0	0	1	0	0
T. Sumimoto, T. Ochi, T. Ito, T. Joh, S. Muneta and K. Hiwada	1997	Both a calcium antagonist and ACE inhibitor reverse hypertrophy in hypertension, but calcium antagonist also depresses contractility	Cardiovascular Drugs and Therapy	11	1	0	20	9	11	0	57.6	8.2	3	0	#NULL!	#NULL!	#NULL!	#NULL!	#NULL!	#NULL!	#NULL!	#NULL!	nicardipine	alacepril									0	630	1	45	#NULL!	0	0	#NULL!	0	0	0	0	0	0	1	0	0
V. Papademetriou, J. S. Gottdiener, P. Narayan, W. G. Cushman, P. K. Zachariah, P. S. Gottdiener and G. A. Chase	1997	Hydrochlorothiazide is superior to isradipine for reduction of left ventricular mass: Results of a multicenter trial	Journal of the American College of Cardiology	30	7	0	134	26	108	0	56.7	10.4	3	4	#NULL!	#NULL!	#NULL!	#NULL!	#NULL!	#NULL!	#NULL!	#NULL!	isradipine	hydrochlorthiazide									0	183	1	19.4	1	0	0	1	0	0	0	0	0	0	1	0	0
Y. Hattori, S. Atsushi, F. Hiroaki and J. Toyama	1997	Effects of cilazapril on ventricular arrhythmia in patients with congestive heart failure	Clinical Therapeutics	19	3	0	32	9	23	0	66.2	4.3	0	#NULL!	#NULL!	#NULL!	#NULL!	#NULL!	#NULL!	#NULL!	#NULL!	#NULL!	cilazapril										0	60	1	28.13	#NULL!	0	0	#NULL!	0	0	0	0	0	0	1	0	0
Y. Hirota, C. Kawai, R. Hori, K. Okumura, M. Kinoshita, T. Kumada, H. Ogawa, K. Kawamura and R. Kusukawa	1997	Determining the optimum dose for the intravenous administration of nicardipine in the treatment of acute heart failure: A multicenter study	Japanese Circulation Journal	61	5	0	71	21	50	0	64.5	12.5	3	#NULL!	#NULL!	#NULL!	#NULL!	#NULL!	#NULL!	#NULL!	#NULL!	#NULL!	nicardipine										0	1	0	29.58	#NULL!	0	0	#NULL!	0	0	0	0	0	0	1	0	0
Y. Lacourciere, L. Poirier and J. Cleroux	1997	Physical performance is preserved after regression of left ventricular hypertrophy	Journal of Cardiovascular Pharmacology	30	3	0	38	14	24	0	69.1	2.4	3	4	#NULL!	#NULL!	#NULL!	#NULL!	#NULL!	#NULL!	#NULL!	#NULL!	amlodipine	hydrochlorthiazide									0	420	1	36.84	1	0	0	1	0	0	0	0	0	0	1	0	0
Y. Yoshitomi, T. Nishikimi, H. Abe, S. Nagata, M. Kuramochi, H. Matsuoka and T. Omae	1997	Left ventricular systolic and diastolic function and mass before and after antihypertensive treatment in patients with essential hypertension	Hypertension Research - Clinical and Experimental	20	1	0	29	11	18	0	50.7	9.4	3	3	2	2	2	0	0	#NULL!	#NULL!	#NULL!	nifedipine	nicardipine	nadolol	atenolol	pindolol	captopril	enalapril				0	730	1	37.93	#NULL!	0	0	#NULL!	0	0	0	0	0	0	1	0	0
A. F. Van Den Heuvel, M. van der Ent, D. J. van Veldhuisen, D. A. Kruijssen, G. L. Bartels and W. J. Remme	1998	Effects of epanolol, a selective beta1-blocker with intrinsic sympathomimetic activity, in patients with ischemic left ventricular dysfunction	J Cardiovasc Pharmacol	31	4	1	14	3	11	0	60.4	6.2	2	#NULL!	#NULL!	#NULL!	#NULL!	#NULL!	#NULL!	#NULL!	#NULL!	#NULL!	epanolol										1	0.03	0	21.43	#NULL!	0	0	#NULL!	0	0	0	0	0	0	1	0	0
B. I. Jugdutt and D. P. Humen	1998	Limitation of left ventricular hypertrophy and dysfunction by ACE inhibition after anterior Q-wave myocardial infarction	Cardiology	89	4	0	40	2	38	0	59	3.7	0	8	#NULL!	#NULL!	#NULL!	#NULL!	#NULL!	#NULL!	#NULL!	#NULL!	captopril	placebo									0	42	1	5	#NULL!	0	0	#NULL!	0	0	0	0	0	0	1	0	0
C. Altmann, F. Laschewski, W. Josephs, H. J. Odenthal, E. Horstmann and B. Sanner	1998	Influence of tissue affinity of angiotensin-converting enzyme inhibitors on left ventricular remodeling after myocardial infarction	Clinical Cardiology	21	4	0	52	17	35	0	61	10	0	0	#NULL!	#NULL!	#NULL!	#NULL!	#NULL!	#NULL!	#NULL!	#NULL!	captopril	fosinopril									0	183	1	32.69	#NULL!	0	0	#NULL!	0	0	0	0	0	0	1	0	0
C. Borghi, P. Marino, P. Zardini, B. Magnani, S. Collatina and E. Ambrosioni	1998	Short- and long-term effects of early fosinopril administration in patients with acute anterior myocardial infarction undergoing intravenous thrombolysis: Results from the fosinopril in acute myocardial infarction study	American Heart Journal	136	2	0	285	49	236	0	60.1	8.5	0	8	#NULL!	#NULL!	#NULL!	#NULL!	#NULL!	#NULL!	#NULL!	#NULL!	fosinopril	placebo									0	90	1	17.19	#NULL!	0	0	#NULL!	0	0	0	0	0	0	1	0	0
C. Gaudio, G. Tanzilli, F. M. Ferri, S. Villatico Campbell, F. Bertocchi, M. Motolese and P. P. Campa	1998	Benazepril causes in hypertension a greater reduction in left ventricular mass than does nitrendipine: A randomized study using magnetic resonance imaging	Journal of Cardiovascular Pharmacology	32	5	0	50	18	32	0	53.6	9.6	0	3	#NULL!	#NULL!	#NULL!	#NULL!	#NULL!	#NULL!	#NULL!	#NULL!	benazepril	nitrendipine									0	183	1	36	#NULL!	0	0	#NULL!	0	0	0	0	0	0	1	0	0
C. Spaulding, B. Charbonnier, A. Cohen-Solal, Y. Juilliere, E. P. Kromer, K. Benhamda, R. Cador and S. Weber	1998	Acute hemodynamic interaction of aspirin and ticlopidine with enalapril: Results of a double-blind, randomized comparative trial	Circulation	98	8	0	20	3	17	0	60	#NULL!	0	#NULL!	#NULL!	#NULL!	#NULL!	#NULL!	#NULL!	#NULL!	#NULL!	#NULL!	enalapril										0	60	1	15	#NULL!	0	0	#NULL!	0	0	0	0	0	0	1	0	0
D. Acanfora, D. T. Lowenthal, G. Furgi, L. Trojano, C. Picone, A. Nicolino, G. L. Iannuzzi, A. Papa and F. Rengo	1998	Effects of delapril in combination with indapamide on blood pressure and left ventricular mass in elderly hypertensive patients	American Journal of Therapeutics	5	1	0	28	12	16	0	69	1	0	4	8	#NULL!	#NULL!	#NULL!	#NULL!	#NULL!	#NULL!	#NULL!	delapril	indapamide	placebo								1	168	1	42.86	1	0	0	1	0	0	0	0	0	0	1	0	0
D. Beldekos, S. Handanis, G. Haralabidis, J. Hatzissavas, S. Foussas, D. V. Cokkinos, M. Bresnahan, I. Gavras and H. Gavras	1998	Comparison of spirapril, isradipine, or combination in hypertensive patients with left ventricular hypertrophy: Effects on LVH regression and arrhythmogenic propensity	American Journal of Hypertension	11	#NULL!	0	45	5	40	0	#NULL!	#NULL!	0	4	#NULL!	#NULL!	#NULL!	#NULL!	#NULL!	#NULL!	#NULL!	#NULL!	spirapril	isradipine									0	183	1	11.11	1	0	0	1	0	0	0	0	0	0	1	0	0
D. J. van Veldhuisen, S. Genth-Zotz, J. Brouwer, F. Boomsma, T. Netzer, T. V. A. J. Man In, Y. M. Pinto, K. I. Lie and H. J. Crijns	1998	High- versus low-dose ACE inhibition in chronic heart failure: a double-blind, placebo-controlled study of imidapril	J Am Coll Cardiol	32	7	0	244	56	188	0	61.2	9	0	8	#NULL!	#NULL!	#NULL!	#NULL!	#NULL!	#NULL!	#NULL!	#NULL!	imidapril	placebo									0	90	1	22.95	#NULL!	0	0	#NULL!	0	0	0	0	0	0	1	0	0
E. Agabiti-Rosei, R. Zulli, M. L. Muiesan, M. Salvetti, D. Rizzoni, C. Corbellini and C. Monteduro	1998	Reduction of cardiovascular structural changes by Nifedipine GITS in essential hypertensive patients	Blood Pressure	7	3	0	32	14	18	0	50.6	8	3	4	#NULL!	#NULL!	#NULL!	#NULL!	#NULL!	#NULL!	#NULL!	#NULL!	nifedipine	hydrochlorthiazide									0	60	1	43.75	1	0	0	1	0	0	0	0	0	0	1	0	0
E. Gerdts, E. Svarstad, S. Aanderud, O. L. Myking, P. Lund-Johansen and P. Omvik	1998	Factors influencing reduction in blood pressure and left ventricular mass in hypertensive type-1 diabetic patients using captopril or doxazosin for 6 months	Am J Hypertens	11	10	0	33	9	24	0	45	10	5	0	#NULL!	#NULL!	#NULL!	#NULL!	#NULL!	#NULL!	#NULL!	#NULL!	doxasozin	captopril									0	183	1	27.27	#NULL!	0	0	#NULL!	0	0	0	0	0	0	1	0	0
E. Laufer, C. Reid, X. Ling Qi and C. L. Jennings	1998	Absence of detectable regression of human hypertensive left ventricular hypertrophy following drug treatment for 1 year	Clinical and Experimental Pharmacology and Physiology	25	42828	0	37	5	32	0	49	9.6	0	2	#NULL!	#NULL!	#NULL!	#NULL!	#NULL!	#NULL!	#NULL!	#NULL!	captopril	atenolol									0	365	1	13.51	#NULL!	0	0	#NULL!	0	0	0	0	0	0	1	0	0
E. Molinero, N. Murga, J. D. Sagastagoitia, R. Fernandez and J. Garrido	1998	Treatment of diastolic dysfunction in hypertensive patients without left ventricular hypertrophy	J Hum Hypertens	12	1	0	26	15	11	0	55.2	7.2	3	4	#NULL!	#NULL!	#NULL!	#NULL!	#NULL!	#NULL!	#NULL!	#NULL!	verapamil	Amiloride/hydrochlorothiazide									0	183	1	57.69	1	0	0	1	0	0	0	0	0	0	1	0	0
E. O. Ofili, J. D. Cohen, J. A. St Vrain, A. Pearson, T. J. Martin, N. D. Uy, R. Castello and A. J. Labovitz	1998	Effect of treatment of isolated systolic hypertension on left ventricular mass	Journal of the American Medical Association	279	10	0	94	46	48	0	70.5	6	4	2	8	#NULL!	#NULL!	#NULL!	#NULL!	#NULL!	#NULL!	#NULL!	chlortalidone	atenolol	placebo								0	1095	1	48.94	1	0	0	1	0	0	0	0	0	0	1	0	0
E. Pinar, A. Garcia-Alberola, C. Llamas, T. Vicente, J. Lopez-Candel, J. L. Rojo, R. Fernandez and M. Valdes	1998	Effects of Verapamil on indexes of heart rate variability after acute myocardial infarction	American Journal of Cardiology	81	9	0	50	11	39	0	62	#NULL!	3	#NULL!	#NULL!	#NULL!	#NULL!	#NULL!	#NULL!	#NULL!	#NULL!	#NULL!	verapamil										1	4	0	22	#NULL!	0	0	#NULL!	0	0	0	0	0	0	1	0	0
F. Cacciapuoti, A. Capasso, G. Mirra, A. De Nicola, F. Minicucci and S. Gentile	1998	Prevention of left ventricular hypertrophy by ACE-inhibitor, ramipril in comparison with calcium-channel antagonist, felodipine	Int J Cardiol	63	2	0	34	13	21	0	45	5	0	3	#NULL!	#NULL!	#NULL!	#NULL!	#NULL!	#NULL!	#NULL!	#NULL!	ramipril	felodipine									0	1095	1	38.24	#NULL!	0	0	#NULL!	0	0	0	0	0	0	1	0	0
F. S. Nielsen, A. Sato, S. Ali, L. Tarnow, U. M. Smidt, J. Kastrup and H. H. Parving	1998	Beneficial impact of ramipril on left ventricular hypertrophy in normotensive nonalbuminuric NIDDM patients	Diabetes Care	21	5	0	31	13	18	0	57.6	9.7	0	8	#NULL!	#NULL!	#NULL!	#NULL!	#NULL!	#NULL!	#NULL!	#NULL!	ramipril	placebo									0	183	1	41.94	#NULL!	0	0	#NULL!	0	0	0	0	0	0	1	0	0
F. Veglio, L. Gastaldi, M. Frascisco, L. Coda, R. Melchio, F. Rabbia and L. Chiandussi	1998	Differential response in left ventricular mass and arterial resistive index following fosinopril therapy	Clinical Drug Investigation	15	2	0	26	10	16	0	42.9	10.9	0	#NULL!	#NULL!	#NULL!	#NULL!	#NULL!	#NULL!	#NULL!	#NULL!	#NULL!	fosinopril										1	365	1	38.46	#NULL!	0	0	#NULL!	0	0	0	0	0	0	1	0	0
F. W. Beltman, W. F. Heesen, A. J. Smit, J. F. May, P. A. De Graeff, T. K. Havinga, F. H. Schuurman, E. Van Der Veur, K. I. Lie and B. M. D. Jong	1998	Effects of amlodipine and lisinopril on left ventricular mass and diastolic function in previously untreated patients with mild to moderate diastolic hypertension	Blood Pressure	7	2	0	71	27	44	0	53.5	10.5	3	0	#NULL!	#NULL!	#NULL!	#NULL!	#NULL!	#NULL!	#NULL!	#NULL!	amlodipine	lisinopril									0	365	1	38.03	#NULL!	0	0	#NULL!	0	0	0	0	0	0	1	0	0
G. Malfatto, M. Facchini, L. Sala, G. Branzi, R. Bragato and G. Leonetti	1998	Effects of cardiac rehabilitation and beta-blocker therapy on heart rate variability after first acute myocardial infarction	American Journal of Cardiology	81	7	0	53	6	47	0	52.6	2.3	2	2	#NULL!	#NULL!	#NULL!	#NULL!	#NULL!	#NULL!	#NULL!	#NULL!	metoprolol	atenolol									1	90	1	11.32	#NULL!	0	0	#NULL!	0	0	0	0	0	0	1	0	0
G. P. Perna, G. Valle, N. Cianfrone, G. De Luca, C. Amico and C. Coli	1998	Amlodipine in ischaemic left ventricular dysfunction with mild to moderate heart failure	Clinical Drug Investigation	16	4	0	36	4	32	0	52	8	3	#NULL!	#NULL!	#NULL!	#NULL!	#NULL!	#NULL!	#NULL!	#NULL!	#NULL!	amlodipine										1	84	1	11.11	#NULL!	0	0	#NULL!	0	0	0	0	0	0	1	0	0
G. P. Vyssoulis, A. G. Trikas, A. A. Paleologos, M. G. Toutouza and P. K. Toutouzas	1998	Significance of blood pressure levels achieved with felodipine anti-hypertensive treatment on cardiovascular structure and function changes	J Hum Hypertens	12	7	0	600	262	338	0	59	11.4	3	8	#NULL!	#NULL!	#NULL!	#NULL!	#NULL!	#NULL!	#NULL!	#NULL!	felodipine	placebo									1	183	1	43.67	#NULL!	0	0	#NULL!	0	0	0	0	0	0	1	0	0
G. Vescovo, L. Dalla Libera, F. Serafini, C. Leprotti, L. Facchin, M. Volterrani, C. Ceconi and G. B. Ambrosio	1998	Improved exercise tolerance after losartan and enalapril in heart failure: Correlation with changes in skeletal muscle myosin heavy chain composition	Circulation	98	17	1	16	0	16	3	58.2	4.5	0	1	#NULL!	#NULL!	#NULL!	#NULL!	#NULL!	#NULL!	#NULL!	#NULL!	enalapril	losartan									0	183	1	0	#NULL!	0	0	#NULL!	0	0	0	0	0	0	1	0	0
H. Reicher-Reiss, S. Behar, V. Boyko, L. Mandelzweig, E. Kaplinsky and U. Goldbourt	1998	Long-term mortality follow-up of hospital survivors of a myocardial infarction randomized to nifedipine in the SPRINT study	Cardiovascular Drugs and Therapy	12	2	0	2138	322	1816	0	57.5	9	3	8	#NULL!	#NULL!	#NULL!	#NULL!	#NULL!	#NULL!	#NULL!	#NULL!	nifedipine	placebo									1	300	1	15.06	#NULL!	0	0	#NULL!	0	0	0	0	0	0	1	0	0
H. Tomiyama, G. Watanabe, K. Siojima, E. Nishikawa, T. Nakayama, A. Yamamoto, Y. Ishikawa, H. Yoshida and N. Doba	1998	Relationship between calcium channel antagonists and nocturnal hypotension and autonomic imbalance in patients with a previous myocardial infarction	Japanese Circulation Journal	62	1	0	71	14	57	0	59.5	10	3	#NULL!	#NULL!	#NULL!	#NULL!	#NULL!	#NULL!	#NULL!	#NULL!	#NULL!	nifedipine										1	1	0	19.72	#NULL!	0	0	#NULL!	0	0	0	0	0	0	1	0	0
H. Tomiyama, Y. Kimura, Y. Sakuma, K. Shiojima, A. Yamamoto, I. Saito, Y. Ishikawa, H. Yoshida, S. Morita and N. Doba	1998	Effects of an ACE inhibitor and a calcium channel blocker on cardiovascular autonomic nervous system and carotid distensibility in patients with mild to moderate hypertension	Am J Hypertens	11	#NULL!	0	43	16	27	0	56.4	8.4	0	3	#NULL!	#NULL!	#NULL!	#NULL!	#NULL!	#NULL!	#NULL!	#NULL!	derapril	manidipine									0	140	1	37.21	#NULL!	0	0	#NULL!	0	0	0	0	0	0	1	0	0
I. Franz, U. Tonnesmann, S. Schaupp and J. van der Meyden	1998	Enalaprilat improves the impaired left ventricular pump function during exercise in hypertensives with coronary microangiopathy and with coronary artery disease	Kidney Blood Press Res	21	6	0	30	12	18	0	51.8	5	0	#NULL!	#NULL!	#NULL!	#NULL!	#NULL!	#NULL!	#NULL!	#NULL!	#NULL!	enalaprilat										1	#NULL!	0	40	#NULL!	0	0	#NULL!	0	0	0	0	0	0	1	0	0
I. Sihm, A. P. Schroeder, C. Aalkjaer, M. J. Mulvany, K. Thygesen and O. Lederballe	1998	Effect of antihypertensive treatment on cardiac and subcutaneous artery structure: A comparison between calcium channel blocker and thiazide-based regimens	American Journal of Hypertension	11	#NULL!	0	50	8	42	0	46.3	8	3	4	#NULL!	#NULL!	#NULL!	#NULL!	#NULL!	#NULL!	#NULL!	#NULL!	isradipine	hydrochlorhtiazide-amiloride									0	270	1	16	1	0	0	1	0	0	0	0	0	0	1	0	0
I. W. Franz, U. Tonnesmann and J. F. Muller	1998	Time course of complete normalization of left ventricular hypertrophy during long-term antihypertensive therapy with angiotensin converting enzyme inhibitors	Am J Hypertens	11	#NULL!	0	23	8	15	0	46.3	9	0	4	#NULL!	#NULL!	#NULL!	#NULL!	#NULL!	#NULL!	#NULL!	#NULL!	quinapril	hydrochlorthiazide									1	1095	1	34.78	1	0	0	1	0	0	0	0	0	0	1	0	0
J. Burggraaf, R. C. Schoemaker, J. M. Kroon and A. F. Cohen	1998	The influence of nifedipine and captopril on liver blood flow in healthy subjects	British Journal of Clinical Pharmacology	45	5	1	9	0	9	3	#NULL!	#NULL!	0	3	8	#NULL!	#NULL!	#NULL!	#NULL!	#NULL!	#NULL!	#NULL!	captopril	nifedipine	placebo								0	1	0	0	#NULL!	0	0	#NULL!	0	0	0	0	0	0	1	0	0
J. E. Sanderson, S. K. Chan, C. M. Yu, L. Y. Yeung, W. M. Chan, K. Raymond, K. W. Chan and K. S. Woo	1998	Beta blockers in heart failure: a comparison of a vasodilating beta blocker with metoprolol	Heart	79	1	0	50	12	38	0	61.7	5.6	2	2	8	#NULL!	#NULL!	#NULL!	#NULL!	#NULL!	#NULL!	#NULL!	metoprolol	celiprolol	placebo								0	30	1	24	#NULL!	0	0	#NULL!	0	0	0	0	0	0	1	0	0
J. Rossinen, J. Partanen and M. S. Nieminen	1998	Amlodipine in patients with stable angina pectoris treated with beta-blockers	Scandinavian Cardiovascular Journal	32	1	0	32	2	30	0	57.5	6.5	3	8	#NULL!	#NULL!	#NULL!	#NULL!	#NULL!	#NULL!	#NULL!	#NULL!	amlodipine	placebo									0	42	1	6.25	#NULL!	0	0	#NULL!	0	0	0	0	0	0	1	0	0
J. S. Gottdiener, D. J. Reda, D. W. Williams, B. J. Materson, W. Cushman and R. J. Anderson	1998	Effect of single-drug therapy on reduction of left atrial size in mild to moderate hypertension: Comparison of six antihypertensive agents	Circulation	98	2	1	1105	0	1105	3	58.8	10	2	0	3	4	5	#NULL!	#NULL!	#NULL!	#NULL!	#NULL!	atenolol	captopril	diltiazem	hydrochlorthiazide	prazosin						0	730	1	0	1	0	0	1	0	0	0	0	0	0	1	0	0
K. Shivkumar, L. Schultz, S. Goldstein and M. Gheorghiade	1998	Effects of propanolol in patients entered in the Beta-Blocker Heart Attack Trial with their first myocardial infarction and persistent electrocardiographic ST-segment depression	American heart journal	135	#NULL!	0	656	154	502	0	57.6	7.8	2	8	#NULL!	#NULL!	#NULL!	#NULL!	#NULL!	#NULL!	#NULL!	#NULL!	propanolol	placebo									0	1200	1	23.48	#NULL!	0	0	#NULL!	0	0	0	0	0	0	1	0	0
M. A. Tedesco, G. Ratti, D. Aquino, G. Limongelli, G. Di Salvo, S. Mennella, D. Galzerano, D. Iarussi and A. Iacono	1998	Effects of losartan on hypertension and left ventricular mass: A long-term study	Journal of Human Hypertension	12	8	0	77	36	41	0	55	8	1	4	#NULL!	#NULL!	#NULL!	#NULL!	#NULL!	#NULL!	#NULL!	#NULL!	losartan	hydrochlorthiazide									0	660	1	46.75	1	0	0	1	0	0	0	0	0	0	1	0	0
M. D. Tischler, M. Rowan and M. M. LeWinter	1998	Effect of Enalapril therapy on left ventricular mass and volumes in asymptomatic chronic, severe mitral regurgitation secondary to mitral valve prolapse	American Journal of Cardiology	82	2	0	12	1	11	0	57	17	0	#NULL!	#NULL!	#NULL!	#NULL!	#NULL!	#NULL!	#NULL!	#NULL!	#NULL!	enalapril										1	183	1	8.33	#NULL!	0	0	#NULL!	0	0	0	0	0	0	1	0	0
M. Edner, K. Caidahl, V. V. Bonarjee, D. W. Nilsen, S. Carstensen and J. Berning	1998	Long-term effects on cardiac output and peripheral resistance in patients treated with enalapril after acute myocardial infarction. CONSENSUS II Multi-Echo Study Group. Cooperative New Scandinavian Enalapril Survival Study	Cardiology	89	4	0	359	98	261	0	65.9	11	0	8	#NULL!	#NULL!	#NULL!	#NULL!	#NULL!	#NULL!	#NULL!	#NULL!	enalapril	placebo									0	183	1	27.3	#NULL!	0	0	#NULL!	0	0	0	0	0	0	1	0	0
M. J. Roman, M. H. Alderman, T. G. Pickering, R. Pini, J. O. Keating, J. E. Sealey and R. B. Devereux	1998	Differential effects of angiotensin converting enzyme inhibition and diuretic therapy on reductions in ambulatory blood pressure, left ventricular mass, and vascular hypertrophy	American Journal of Hypertension	11	#NULL!	0	50	13	37	0	51.2	7.4	3	4	#NULL!	#NULL!	#NULL!	#NULL!	#NULL!	#NULL!	#NULL!	#NULL!	ramipril	hydrochlorthiazide									0	183	1	26	1	0	0	1	0	0	0	0	0	0	1	0	0
M. Kyriakidis, F. Triposkiadis, J. Dernellis, A. E. Androulakis, P. Mellas, G. A. Keleoeshis and J. E. Gialafos	1998	Effects of cardiac versus circulatory angiotensin-converting enzyme inhibition on left ventricular diastolic function and coronary blood flow in hypertrophic obstructive cardiomyopathy	Circulation	97	14	0	20	8	12	0	46	9	0	0	#NULL!	#NULL!	#NULL!	#NULL!	#NULL!	#NULL!	#NULL!	#NULL!	enalaprilat	captopril									1	0.03	0	40	#NULL!	0	0	#NULL!	0	0	0	0	0	0	1	0	0
M. Marceau, N. Kouame, Y. Lacourciere and J. Cleroux	1998	Vascular structure in the forearm and calf after 6 months of angiotensin converting enzyme inhibition in elderly hypertensive subjects with left ventricular hypertrophy	J Hypertens	16	5	0	33	15	18	0	70	1	0	#NULL!	#NULL!	#NULL!	#NULL!	#NULL!	#NULL!	#NULL!	#NULL!	#NULL!	quinapril										1	183	1	45.45	#NULL!	0	0	#NULL!	0	0	0	0	0	0	1	0	0
M. Matoba, T. Asaji, S. Matsui and N. Takekoshi	1998	Long-term effects of delapril hydrochloride on procollagen type III amino-terminal peptide, left ventricular mass and left ventricular function in hypertensive patients	Japanese Circulation Journal	62	12	0	15	5	10	0	77.2	7.5	0	#NULL!	#NULL!	#NULL!	#NULL!	#NULL!	#NULL!	#NULL!	#NULL!	#NULL!	delapril										1	365	1	33.33	#NULL!	0	0	#NULL!	0	0	0	0	0	0	1	0	0
M. Pahor, R. I. Shorr, G. W. Somes, W. C. Cushmam, L. Ferrucci, J. E. Bailey, J. T. Elam and W. B. Applegate	1998	Diuretic-based treatment and cardiovascular events in patients with mild renal dysfunction enrolled in the systolic hypertension in the elderly program	Archives of Internal Medicine	158	12	1	4436	2521	1915	0	72.1	6.5	4	2	8	#NULL!	#NULL!	#NULL!	#NULL!	#NULL!	#NULL!	#NULL!	chlortalidon	atenolol	placebo								0	1825	1	56.83	1	0	0	1	0	0	0	0	0	0	1	0	0
M. Van Der Ent, W. J. Remme, P. W. De Leeuw and G. L. Bartels	1998	Renal hemodynamic effects in patients with moderate to severe heart failure during chronic treatment with trandolapril	Cardiovascular Drugs and Therapy	12	4	1	8	1	7	0	65.5	2.6	0	8	#NULL!	#NULL!	#NULL!	#NULL!	#NULL!	#NULL!	#NULL!	#NULL!	trandolapril	placebo									1	90	1	12.5	#NULL!	0	0	#NULL!	0	0	0	0	0	0	1	0	0
M. Y. Henein, C. A. O'Sullivan, A. J. Coats and D. G. Gibson	1998	Angiotensin-converting enzyme (ACE) inhibitors revert abnormal right ventricular filling in patients with restrictive left ventricular disease	J Am Coll Cardiol	32	5	0	38	#NULL!	#NULL!	4	60	10	0	0	0	#NULL!	#NULL!	#NULL!	#NULL!	#NULL!	#NULL!	#NULL!	captopril	enalapril	lisinopril								3	21	1	#NULL!	#NULL!	0	0	#NULL!	0	0	0	0	0	0	1	0	0
O. Kongstad-Rasmussen, P. Blomstrand, M. Broqvist, U. Dahlstrom and B. Wranne	1998	Treatment with ramipril improves systolic function even in patients with mild systolic dysfunction and symptoms of heart failure after acute myocardial infarction	Clinical Cardiology	21	11	0	48	16	32	0	68	1	0	8	#NULL!	#NULL!	#NULL!	#NULL!	#NULL!	#NULL!	#NULL!	#NULL!	ramipril	placebo									0	183	1	33.33	#NULL!	0	0	#NULL!	0	0	0	0	0	0	1	0	0
P. A. Thurmann, P. Kenedi, A. Schmidt, S. Harder and N. Rietbrock	1998	Influence of the angiotensin II antagonist valsartan on left ventricular hypertrophy in patients with essential hypertension	Circulation	98	19	0	69	24	45	0	56	10	1	2	#NULL!	#NULL!	#NULL!	#NULL!	#NULL!	#NULL!	#NULL!	#NULL!	valsartan	atenolol									0	240	1	34.78	#NULL!	0	0	#NULL!	0	0	0	0	0	0	1	0	0
P. E. Andersson, L. Lind, B. Andren, A. Hanni, R. Reneland, C. Berne and H. Lithell	1998	Regression of left ventricular wall thickness during ACE-inhibitor treatment of essential hypertension is associated with an increase in insulin mediated skeletal muscle blood flow	Blood Pressure	7	2	0	50	26	24	0	52.4	9.1	0	2	#NULL!	#NULL!	#NULL!	#NULL!	#NULL!	#NULL!	#NULL!	#NULL!	fosinopril	atenolol									0	112	1	52	#NULL!	0	0	#NULL!	0	0	0	0	0	0	1	0	0
R. A. Quaife, P. E. Christian, E. M. Gilbert, F. L. Datz, K. Volkman and M. R. Bristow	1998	Effects of carvedilol on right ventricular function in chronic heart failure	American Journal of Cardiology	81	2	1	22	2	20	1	53.5	12	2	8	#NULL!	#NULL!	#NULL!	#NULL!	#NULL!	#NULL!	#NULL!	#NULL!	carvedilol	placebo									0	120	1	9.09	#NULL!	0	0	#NULL!	0	0	0	0	0	0	1	0	0
R. E. Foster, D. B. Johnson, F. Barilla, G. G. Blackwell, R. Orr, M. Roney, A. W. Stanley, Jr., G. M. Pohost and L. J. Dell'Italia	1998	Changes in left ventricular mass and volumes in patients receiving angiotensin-converting enzyme inhibitor therapy for left ventricular dysfunction after Q-wave myocardial infarction	Am Heart J	136	2	0	29	8	21	0	58	11	0	#NULL!	#NULL!	#NULL!	#NULL!	#NULL!	#NULL!	#NULL!	#NULL!	#NULL!	ramipril										1	90	1	27.59	#NULL!	0	0	#NULL!	0	0	0	0	0	0	1	0	0
R. Fogari, A. Zoppi, A. Mugellini, P. Preti, L. Corradi and P. Lusardi	1998	Effect of sustained-release diltiazem on ambulatory blood pressure and left ventricular mass in elderly patients with hypertension	Current Therapeutic Research - Clinical and Experimental	59	10	0	35	21	14	0	79.3	4.5	3	8	#NULL!	#NULL!	#NULL!	#NULL!	#NULL!	#NULL!	#NULL!	#NULL!	diltiazem	placebo									0	183	1	60	#NULL!	0	0	#NULL!	0	0	0	0	0	0	1	0	0
R. Russo, M. A. E. Rao, A. F. Mele, S. Cangianiello, A. Giunta, S. Cardei, M. Romano, A. Cuocolo, L. Spinelli, M. Condorelli and M. Volpe	1998	Long-term effects of felodipine in patients with mild heart failure treated chronically with enalapril: A randomized, placebo-controlled study	Current Therapeutic Research - Clinical and Experimental	59	5	0	23	7	16	0	56.9	1.6	0	3	8	#NULL!	#NULL!	#NULL!	#NULL!	#NULL!	#NULL!	#NULL!	enalapril	felodipine	placebo								0	365	1	30.43	#NULL!	0	0	#NULL!	0	0	0	0	0	0	1	0	0
S. Cottone, A. Vadala, M. C. Vella, E. Nardi, G. Mule, A. Contorno, R. Riccobene and G. Cerasola	1998	Changes of plasma endothelin and growth factor levels, and of left ventricular mass, after chronic AT<inf>1</inf>-receptor blockade in human hypertension	American Journal of Hypertension	11	5	1	41	0	41	3	42	4	1	#NULL!	#NULL!	#NULL!	#NULL!	#NULL!	#NULL!	#NULL!	#NULL!	#NULL!	losartan										1	183	1	0	#NULL!	0	0	#NULL!	0	0	0	0	0	0	1	0	0
T. A. Gerritsen, A. A. Bak, R. P. Stolk, J. J. Jonker and D. E. Grobbee	1998	Effects of nitrendipine and enalapril on left ventricular mass in patients with non-insulin-dependent diabetes mellitus and hypertension	J Hypertens	16	5	0	121	46	75	0	62.5	8.6	3	0	8	#NULL!	#NULL!	#NULL!	#NULL!	#NULL!	#NULL!	#NULL!	nitrendipine	enalapril	placebo								0	336	1	38.02	#NULL!	0	0	#NULL!	0	0	0	0	0	0	1	0	0
T. B. Levine, A. B. Levine, S. J. Keteyian and B. Narins	1998	The impact of beta-receptor blocker addition to high-dose angiotensin- converting enzyme inhibitor-nitrate therapy in heart failure	Clinical Cardiology	21	12	0	13	3	10	0	52	8	0	2	#NULL!	#NULL!	#NULL!	#NULL!	#NULL!	#NULL!	#NULL!	#NULL!	lisinopril	atenolol									1	365	1	23.08	#NULL!	0	0	#NULL!	0	0	0	0	0	0	1	0	0
T. C. Andrews, J. D. Parker, S. Jacobs, R. Friedman, N. Cummings, G. MacCallum, F. Mannting, G. H. Tofler, W. Carlson, J. E. Muller and P. H. Stone	1998	Effects of therapy with nifedipine GITS or atenolol on mental stress- induced ischemic left ventricular dysfunction	Journal of the American College of Cardiology	32	6	1	17	1	16	0	65.5	#NULL!	8	3	2	#NULL!	#NULL!	#NULL!	#NULL!	#NULL!	#NULL!	#NULL!	placebo	nifedipine	atenolol								0	91	1	5.88	#NULL!	0	0	#NULL!	0	0	0	0	0	0	1	0	0
T. Kinugawa, K. Ogino, M. Kato, Y. Furuse, M. Shimoyama, M. Mori, A. Endo, T. Kato, H. Omodani, S. Osaki, H. Miyakoda, I. Hisatome and C. Shigemasa	1998	Effects of spironolactone on exercise capacity and neurohormonal factors in patients with heart failure treated with loop diuretics and angiotensin-converting enzyme inhibitor	General Pharmacology	31	1	0	9	1	8	0	65	5	4	#NULL!	#NULL!	#NULL!	#NULL!	#NULL!	#NULL!	#NULL!	#NULL!	#NULL!	spirinolacton										1	28	1	11.11	1	0	0	1	0	0	0	0	0	0	1	0	0
T. Soeki, Y. Tamura, K. Bandou, H. Tanaka, N. Takeichi, H. Shinohara, Y. Yui, N. Fukuda and O. Sui	1998	Long-term effects of the angiotensin-converting enzyme inhibitor enalapril on chronic heart failure. Examination by <sup>123</sup>I-MIBG imaging	Japanese Heart Journal	39	6	0	10	3	7	0	62	11	0	#NULL!	#NULL!	#NULL!	#NULL!	#NULL!	#NULL!	#NULL!	#NULL!	#NULL!	enalapril										1	450	1	30	#NULL!	0	0	#NULL!	0	0	0	0	0	0	1	0	0
U. Hintze, F. Wupper, H. Mickley and M. Moller	1998	Effects of beta-blockers on the relation between QT interval and heart rate in survivors of acute myocardial infarction	Annals of Noninvasive Electrocardiology	3	4	1	79	0	79	3	54	1	2	8	#NULL!	#NULL!	#NULL!	#NULL!	#NULL!	#NULL!	#NULL!	#NULL!	metoprolol	placebo									0	28	1	0	#NULL!	0	0	#NULL!	0	0	0	0	0	0	1	0	0
U. Tonnesmann and J. F. M. Muller	1998	Time course of complete normalization of left ventricular hypertrophy during longterm antihypertensive therapy with angiotensin converting enzyme inhibitors	American Journal of Hypertension	11	#NULL!	1	23	8	15	0	46.3	9	0	4	#NULL!	#NULL!	#NULL!	#NULL!	#NULL!	#NULL!	#NULL!	#NULL!	quinapril	hydrochlorthiazide									1	1095	1	34.78	1	0	0	1	0	0	0	0	0	0	1	0	0
W. D. Hager, B. R. Davis, A. Riba, L. A. Moye, C. C. Wun, J. L. Rouleau, G. A. Lamas and M. A. Pfeffer	1998	Absence of a deleterious effect of calcium channel blockers in patients with left ventricular dysfunction after myocardial infarction: The save study experience	American Heart Journal	135	3	0	2120	432	1688	0	59.6	0.5	0	8	#NULL!	#NULL!	#NULL!	#NULL!	#NULL!	#NULL!	#NULL!	#NULL!	captopril	placebo									0	365	1	20.38	#NULL!	0	0	#NULL!	0	0	0	0	0	0	1	0	0
W. F. Heesen, F. W. Beltman, A. J. Smit, J. F. May, P. A. De Graeff, T. K. Havinga, F. H. Schuurman, E. Van Der Veur, B. Meyboom-de Jong and K. I. Lie	1998	Effect of quinapril and triamterene/hydrochlorothiazide on cardiac and vascular end-organ damage in isolated systolic hypertension	Journal of Cardiovascular Pharmacology	31	2	0	51	39	12	0	67.5	5.1	0	4	#NULL!	#NULL!	#NULL!	#NULL!	#NULL!	#NULL!	#NULL!	#NULL!	quinapril	Triamterene/Hydrochlorothiazide									0	183	1	76.47	1	0	0	1	0	0	0	0	0	0	1	0	0
A. Cuocolo, G. Storto, R. Izzo, G. L. Iovino, M. Damiano, F. Bertocchi, J. Mann and B. Trimarco	1999	Effects of valsartan on left ventricular diastolic function in patients with mild or moderate essential hypertension: Comparison with enalapril	Journal of Hypertension	17	12	1	24	8	16	0	47	8	0	1	#NULL!	#NULL!	#NULL!	#NULL!	#NULL!	#NULL!	#NULL!	#NULL!	enalapril	valsartan									0	56	1	33.33	#NULL!	0	0	#NULL!	0	0	0	0	0	0	1	0	0
A. Di Lenarda, G. Sabbadini, L. Salvatore, G. Sinagra, L. Mestroni, B. Pinamonti, D. Gregori, F. Ciani, A. Muzzi, S. Klugmann and F. Camerini	1999	Long-term effects of carvedilol in idiopathic dilated cardiomyopathy with persistent left ventricular dysfunction despite chronic metoprolol	Journal of the American College of Cardiology	33	7	0	30	#NULL!	#NULL!	4	#NULL!	#NULL!	2	2	#NULL!	#NULL!	#NULL!	#NULL!	#NULL!	#NULL!	#NULL!	#NULL!	metoprolol	carvedilol									0	365	1	#NULL!	#NULL!	0	0	#NULL!	0	0	0	0	0	0	1	0	0
A. Fujimura, A. Ebihara, T. Shiigai, K. Shimada, H. Tagawa, T. Gomi, Y. Nakamura, M. Suzuki and H. Yokozuka	1999	Amelioration of enalapril-induced dry cough by changing dosing time from morning to evening; A preliminary trial	Japanese Journal of Clinical Pharmacology and Therapeutics	30	5	0	24	8	16	0	56	11	0	#NULL!	#NULL!	#NULL!	#NULL!	#NULL!	#NULL!	#NULL!	#NULL!	#NULL!	enalapril										1	14	0	33.33	#NULL!	0	0	#NULL!	0	0	0	0	0	0	1	0	0
A. Karakoc, T. Arinsoy, O. Gencosmanoglu and S. Sindel	1999	Effects of an angiotensin II receptor antagonist on urinary albumin excretion, left ventricular mass, and systolic and diastolic blood pressures in essential hypertension	Current Therapeutic Research - Clinical and Experimental	60	5	0	40	29	11	0	51.9	10.2	1	#NULL!	#NULL!	#NULL!	#NULL!	#NULL!	#NULL!	#NULL!	#NULL!	#NULL!	losartan										1	84	1	72.5	#NULL!	0	0	#NULL!	0	0	0	0	0	0	1	0	0
A. R. Houghton, M. Harrison and A. J. Cowley	1999	Haemodynamic, neurohumoral and exercise effects of losartan vs. captopril in chronic heart failure: Results of an ELITE trial substudy	European Journal of Heart Failure	1	4	0	18	4	14	0	73	1	1	0	#NULL!	#NULL!	#NULL!	#NULL!	#NULL!	#NULL!	#NULL!	#NULL!	losartan	captopril									0	178	1	22.22	#NULL!	0	0	#NULL!	0	0	0	0	0	0	1	0	0
A. Sato, Y. Suzuki and T. Saruta	1999	Effects of spironolactone and angiotensin-converting enzyme inhibitor on left ventricular hypertrophy in patients with essential hypertension	Hypertension Research - Clinical and Experimental	22	1	0	18	11	7	0	56	18	0	4	#NULL!	#NULL!	#NULL!	#NULL!	#NULL!	#NULL!	#NULL!	#NULL!	enalapril	spironolacton									0	14	0	61.11	1	0	0	1	0	0	0	0	0	0	1	0	0
A. Ylitalo, K. E. Airaksinen, L. Sellin and H. V. Huikuri	1999	Effects of combination antihypertensive therapy on baroreflex sensitivity and heart rate variability in systemic hypertension	Am J Cardiol	83	6	0	33	12	21	0	53	5.5	0	2	3	4	#NULL!	#NULL!	#NULL!	#NULL!	#NULL!	#NULL!	enalapril	metoprolol	felodipine	hydrochlortiazide							0	70	1	36.36	1	0	0	1	0	0	0	0	0	0	1	0	0
B. D. Lowes, E. A. Gill, W. T. Abraham, J. R. Larrain, A. D. Robertson, M. R. Bristow and E. M. Gilbert	1999	Effects of carvedilol on left ventricular mass, chamber geometry, and mitral regurgitation in chronic heart failure	American Journal of Cardiology	83	8	0	59	#NULL!	#NULL!	4	#NULL!	#NULL!	2	8	#NULL!	#NULL!	#NULL!	#NULL!	#NULL!	#NULL!	#NULL!	#NULL!	carvedilol	placebo									0	365	1	#NULL!	#NULL!	0	0	#NULL!	0	0	0	0	0	0	1	0	0
B. Martina, T. Dieterle, M. Weinbacher and E. Battegay	1999	Effects of losartan titrated to Losartan/Hydrochlorothiazide and amlodipine on left ventricular mass in patients with mild-to-moderate hypertension. A double-blind randomized controlled study	Cardiology	92	2	0	25	9	16	0	49.2	8	1	3	#NULL!	#NULL!	#NULL!	#NULL!	#NULL!	#NULL!	#NULL!	#NULL!	losartan	amlodipine									0	240	1	36	#NULL!	0	0	#NULL!	0	0	0	0	0	0	1	0	0
B. Martina, W. Lorz, B. Frach, T. Bart and E. J. Battegay	1999	The effects of mibefradil and enalapril on 24-hour blood pressure control and left ventricular mass in patients with mild to moderate hypertension: Double-blind, randomized trial	Journal of Cardiovascular Pharmacology	33	4	0	43	16	27	0	53	10.6	3	0	#NULL!	#NULL!	#NULL!	#NULL!	#NULL!	#NULL!	#NULL!	#NULL!	mibefradil	enalapril									0	183	1	37.21	#NULL!	0	0	#NULL!	0	0	0	0	0	0	1	0	0
D. J. van Kraaij, R. W. Jansen, L. H. Bouwels and W. H. Hoefnagels	1999	Furosemide withdrawal improves postprandial hypotension in elderly patients with heart failure and preserved left ventricular systolic function	Arch Intern Med	159	14	0	20	9	11	0	75	1	4	8	#NULL!	#NULL!	#NULL!	#NULL!	#NULL!	#NULL!	#NULL!	#NULL!	furosemide	placebo									0	90	1	45	1	0	0	1	0	0	0	0	0	0	1	0	0
E. Natale, M. Tubaro, G. Di Marcotullio, P. Celli, M. Carelli, U. Malinconico, C. A. Polizzi, F. Milazzotto and S. F. Vajola	1999	The effect of verapamil on left ventricular remodelling and diastolic function after acute myocardial infarction (The Verapamil Infarction Study on Remodelling and Relaxation - VISOR)	Cardiovascular Drugs and Therapy	13	4	0	70	10	60	0	58	10	3	8	#NULL!	#NULL!	#NULL!	#NULL!	#NULL!	#NULL!	#NULL!	#NULL!	verapamil	plcaebo									0	183	1	14.29	#NULL!	0	0	#NULL!	0	0	0	0	0	0	1	0	0
E. P. Havranek, I. Thomas, W. B. Smith, G. A. Ponce, M. Bilsker, M. A. Munger and R. A. Wolf	1999	Dose-related beneficial long-term hemodynamic and clinical efficacy of irbesartan in heart failure	J Am Coll Cardiol	33	5	0	218	39	179	0	60.4	11.6	1	8	#NULL!	#NULL!	#NULL!	#NULL!	#NULL!	#NULL!	#NULL!	#NULL!	irbesartan	placebo									0	84	1	17.89	#NULL!	0	0	#NULL!	0	0	0	0	0	0	1	0	0
F. Leonardo, G. Fragasso, E. Rossetti, P. Dabrowski, P. Pagnotta, G. M. Rosano and S. L. Chierchia	1999	Comparison of trimetazidine with atenolol in patients with syndrome X: effects on diastolic function and exercise tolerance	Cardiologia (Rome, Italy)	44	12	0	16	13	3	0	62	7	2	8	#NULL!	#NULL!	#NULL!	#NULL!	#NULL!	#NULL!	#NULL!	#NULL!	atenolol	placebo									0	14	0	81.25	#NULL!	0	0	#NULL!	0	0	0	0	0	0	1	0	0
G. L. Bartels, A. F. M. Van Den Heuvel, D. J. Van Veldhuisen, M. Van Der Ent and W. J. Remme	1999	Acute anti-ischemic effects of perindoprilat in men with coronary artery disease and their relation with left ventricular function	American Journal of Cardiology	83	3	1	25	0	25	3	58.2	3.9	0	8	#NULL!	#NULL!	#NULL!	#NULL!	#NULL!	#NULL!	#NULL!	#NULL!	perindoprilat	placebo									0	31	1	0	#NULL!	0	0	#NULL!	0	0	0	0	0	0	1	0	0
H. L. Kennedy, C. Hall, J. L. Anderson, M. Gheorghiade, S. Gottlieb, M. Jessup, R. P. Karlsberg, G. Friday and L. Haskell	1999	Metoprolol CR/XL in patients with heart failure: A pilot study examining the tolerability, safety, and effect on left ventricular ejection fraction	American Heart Journal	138	#NULL!	0	61	15	46	0	#NULL!	#NULL!	2	0	#NULL!	#NULL!	#NULL!	#NULL!	#NULL!	#NULL!	#NULL!	#NULL!	metoprolol	plcaebo									0	183	1	24.59	#NULL!	0	0	#NULL!	0	0	0	0	0	0	1	0	0
H. Tomiyama, T. Nakayama, G. Watanabe, K. Shiojima, Y. Sakuma, A. Yamamoto, Y. Imai, H. Yoshida and N. Doba	1999	Effects of short-acting and long-acting loop diuretics on heart rate variability in patients with chronic compensated congestive heart failure	American Heart Journal	137	3	0	19	9	10	0	56	16	4	4	#NULL!	#NULL!	#NULL!	#NULL!	#NULL!	#NULL!	#NULL!	#NULL!	furosemide	azosemide									4	13	0	47.37	1	0	0	1	0	0	0	0	0	0	1	0	0
I. Gustafsson, C. Torp-Pedersen, L. Kober, F. Gustafsson and P. Hildebrandt	1999	Effect of the angiotensin-converting enzyme inhibitor trandolapril on mortality and morbidity in diabetic patients with left ventricular dysfunction after acute myocardial infarction	Journal of the American College of Cardiology	34	1	0	1749	503	1246	0	69.5	9.5	0	8	#NULL!	#NULL!	#NULL!	#NULL!	#NULL!	#NULL!	#NULL!	#NULL!	trandalapril	placebo									0	790.8	1	28.76	#NULL!	0	0	#NULL!	0	0	0	0	0	0	1	0	0
I. Radevski, D. Skudicky, G. Candy, S. Sathekge, V. Strugo and P. Sareli	1999	Antihypertensive monotherapy with nisoldipine CC is superior to enalapril in black patients with severe hypertension	American Journal of Hypertension	12	#NULL!	0	136	72	64	0	47.6	9.2	3	0	#NULL!	#NULL!	#NULL!	#NULL!	#NULL!	#NULL!	#NULL!	#NULL!	nisoldipine	enalapril									0	183	1	52.94	#NULL!	0	0	#NULL!	0	0	0	0	0	0	1	0	0
J. A. Diamond, A. Gharavi, D. Roychoudhury, J. Machac, M. J. Henzlova, A. Travis and R. A. Phillips	1999	Effect of long-term eprosartan versus enalapril antihypertensive therapy on left ventricular mass and coronary flow reserve in stage I-II hypertension. Eprosartan Study Group	Curr Med Res Opin	15	1	0	17	8	9	0	#NULL!	#NULL!	0	1	#NULL!	#NULL!	#NULL!	#NULL!	#NULL!	#NULL!	#NULL!	#NULL!	enalapril	eprosartan									0	183	1	47.06	#NULL!	0	0	#NULL!	0	0	0	0	0	0	1	0	0
J. E. Sanderson, S. K. Chan, G. Yip, L. Y. Yeung, K. W. Chan, K. Raymond and K. S. Woo	1999	Beta-blockade in heart failure: a comparison of carvedilol with metoprolol	J Am Coll Cardiol	34	5	0	51	11	40	0	59.6	2.8	2	2	#NULL!	#NULL!	#NULL!	#NULL!	#NULL!	#NULL!	#NULL!	#NULL!	metoprolol	carvedilol									0	84	1	21.57	#NULL!	0	0	#NULL!	0	0	0	0	0	0	1	0	0
J. G. Warner, Jr., D. C. Metzger, D. W. Kitzman, D. J. Wesley and W. C. Little	1999	Losartan improves exercise tolerance in patients with diastolic dysfunction and a hypertensive response to exercise	J Am Coll Cardiol	33	6	1	20	16	4	0	64	10	1	8	#NULL!	#NULL!	#NULL!	#NULL!	#NULL!	#NULL!	#NULL!	#NULL!	losartan	placebo									0	14	0	80	#NULL!	0	0	#NULL!	0	0	0	0	0	0	1	0	0
J. K. French, D. J. Amos, B. F. Williams, D. B. Cross, J. M. Elliott, H. H. Hart, M. G. Williams, R. M. Norris, N. G. Ashton, R. M. Whitlock, S. C. McLaughlin and H. D. White	1999	Effects of early captopril administration after thrombolysis on regional wall motion in relation to infarct artery blood flow	J Am Coll Cardiol	33	1	0	493	108	385	0	58.5	10	0	8	#NULL!	#NULL!	#NULL!	#NULL!	#NULL!	#NULL!	#NULL!	#NULL!	captopril	placebo									0	21	1	21.91	#NULL!	0	0	#NULL!	0	0	0	0	0	0	1	0	0
J. R. Gonzalez-Juanatey, A. P. Reino, J. M. Garcia-Acuna, C. Gonzalez-Juanatey, L. Valdes, M. G. de la Pena and J. Cabezas-Cerrato	1999	Maintenance of blood pressure control and left ventricular performance with small doses of enalapril	Am J Cardiol	83	5	0	28	8	20	0	50	10	0	8	#NULL!	#NULL!	#NULL!	#NULL!	#NULL!	#NULL!	#NULL!	#NULL!	enalapril	plcaebo									1	3285	1	28.57	#NULL!	0	0	#NULL!	0	0	0	0	0	0	1	0	0
J. Soma, S. Aakhus, K. Dahl, T. E. Wideroe and T. Skjaerpe	1999	Total arterial compliance in ambulatory hypertension during selective beta<inf>1</inf>-adrenergic receptor blockade and angiotensin-converting enzyme inhibition	Journal of Cardiovascular Pharmacology	33	2	1	30	13	17	0	49	6	0	2	#NULL!	#NULL!	#NULL!	#NULL!	#NULL!	#NULL!	#NULL!	#NULL!	captopril	atenolol									0	84	1	43.33	#NULL!	0	0	#NULL!	0	0	0	0	0	0	1	0	0
K. Dickstein, C. Manhenke, T. Aarsland, U. Kopp, J. McNay and C. Wiltse	1999	Acute hemodynamic and neurohumoral effects of Moxonidine in congestive heart failure secondary to ischemic or idiopathic dilated cardiomyopathy	American Journal of Cardiology	83	12	0	32	10	22	0	66	10	5	8	#NULL!	#NULL!	#NULL!	#NULL!	#NULL!	#NULL!	#NULL!	#NULL!	moxonidine	plcaebo									0	0.25	0	31.25	#NULL!	0	0	#NULL!	0	0	0	0	0	0	1	0	0
K. Jansson, I. Hagerman, R. Ostlund, K. E. Karlberg, E. Nylander, O. Nyquist and U. Dahlstrom	1999	The effects of metoprolol and captopril on heart rate variability in patients with idiopathic dilated cardiomyopathy	Clinical Cardiology	22	6	0	38	9	29	0	49	#NULL!	2	0	#NULL!	#NULL!	#NULL!	#NULL!	#NULL!	#NULL!	#NULL!	#NULL!	metoprolol	captopril									0	212	1	23.68	#NULL!	0	0	#NULL!	0	0	0	0	0	0	1	0	0
L. Baruch, I. Anand, I. S. Cohen, S. Ziesche, D. Judd and J. N. Cohn	1999	Augmented short- and long-term hemodynamic and hormonal effects of an angiotensin receptor blocker added to angiotensin converting enzyme inhibitor therapy in patients with heart failure	Circulation	99	20	0	83	0	83	0	64.1	9.6	1	8	#NULL!	#NULL!	#NULL!	#NULL!	#NULL!	#NULL!	#NULL!	#NULL!	valsartan	placebo									0	28	1	0	#NULL!	0	0	#NULL!	0	0	0	0	0	0	1	0	0
L. Gullestad, P. Aukrust, T. Ueland, T. Espevik, G. Yee, R. Vagelos, S. S. Froland and M. Fowler	1999	Effect of high- versus low-dose angiotensin converting enzyme inhibition on cytokine levels in chronic heart failure	Journal of the American College of Cardiology	34	7	0	96	19	77	0	52	11	0	#NULL!	#NULL!	#NULL!	#NULL!	#NULL!	#NULL!	#NULL!	#NULL!	#NULL!	enalapril										0	238	1	19.79	#NULL!	0	0	#NULL!	0	0	0	0	0	0	1	0	0
L. Hansson, L. H. Lindholm, T. Ekbom, B. Dahlof, J. Lanke, B. Schersten, P. O. Wester, T. Hedner and U. De Faire	1999	Randomised trial of old and new antihypertensive drugs in elderly patients: Cardiovascular mortality and morbidity the Swedish trial in old patients with hypertension-2 study	Lancet	354	9192	0	6614	4418	2196	0	76	0	2	2	2	4	0	0	3	3	#NULL!	#NULL!	atenolol	metoprolol	pindolol	hydrochlorthiazide/amilodoride	enalapril	lisinopril	felodipine	isradipine			0	1642.5	1	66.8	1	0	0	1	0	0	0	0	0	0	1	0	0
M. G. Hennersdorf, C. Perings and E. G. Vester	1999	Hemodynamic effects of celiprolol in patients with ischemic and non- ischemic cardiomyopathy	International Journal of Cardiology	68	3	0	16	13	3	0	59.1	7.7	2	#NULL!	#NULL!	#NULL!	#NULL!	#NULL!	#NULL!	#NULL!	#NULL!	#NULL!	celiprolol										1	90	1	81.25	#NULL!	0	0	#NULL!	0	0	0	0	0	0	1	0	0
M. Guazzi, G. Melzi, G. C. Marenzi and P. Agostoni	1999	Angiotensin-converting enzyme inhibition facilitates alveolar-capillary gas transfer and improves ventilation-perfusion coupling in patients with left ventricular dysfunction	Clinical Pharmacology and Therapeutics	65	3	0	39	9	30	0	56.6	8.7	0	#NULL!	#NULL!	#NULL!	#NULL!	#NULL!	#NULL!	#NULL!	#NULL!	#NULL!	enalapril										1	365	1	23.08	#NULL!	0	0	#NULL!	0	0	0	0	0	0	1	0	0
M. Guazzi, P. Agostani, M. Matturri, G. Pontone and M. D. Guazzi	1999	Pulmonary function, cardiac function, and exercise capacity in a follow- up of patients with congestive heart failure treated with carvedilol	American Heart Journal	138	#NULL!	0	35	8	27	0	49.6	6.5	2	8	#NULL!	#NULL!	#NULL!	#NULL!	#NULL!	#NULL!	#NULL!	#NULL!	carvedilol	placebo									0	183	1	22.86	#NULL!	0	0	#NULL!	0	0	0	0	0	0	1	0	0
M. Huonker, S. Sorichter, A. Schmidt-Trucksab, M. Irmer, J. Staiger and J. Keul	1999	Effectiveness of digitoxin versus trichlormethiazide/amiloride in congestive heart failure NYHA class II/III and sinus rhythm	Cardiovascular Drugs and Therapy	13	3	1	20	0	20	3	58.4	9.4	4	#NULL!	#NULL!	#NULL!	#NULL!	#NULL!	#NULL!	#NULL!	#NULL!	#NULL!	trichlormethiazide										0	27	1	0	1	0	0	1	0	0	0	0	0	0	1	0	0
M. L. De Rosa, A. Giordano, D. Della Guardia, G. Maddaluno, F. Lionetti, N. Marsicani and C. Vigorito	1999	Reversal of left ventricular hypertrophy following once daily administration of felodipine for two years to elderly subjects with isolated systolic hypertension	Cardiology	92	1	0	84	48	36	0	74	8	4	3	8	#NULL!	#NULL!	#NULL!	#NULL!	#NULL!	#NULL!	#NULL!	chlorthalidon	felodipine	placebo								0	42	1	57.14	1	0	0	1	0	0	0	0	0	0	1	0	0
M. L. Kukin, J. Kalman, R. H. Charney, D. K. Levy, C. Buchholz-Varley, O. N. Ocampo and C. Eng	1999	Prospective, randomized comparison of effect of long-term treatment with metoprolol or carvedilol on symptoms, exercise, ejection fraction, and oxidative stress in heart failure	Circulation	99	20	0	67	21	46	0	57.8	13.6	2	2	#NULL!	#NULL!	#NULL!	#NULL!	#NULL!	#NULL!	#NULL!	#NULL!	metoprolol	carvedilol									0	183	1	31.34	#NULL!	0	0	#NULL!	0	0	0	0	0	0	1	0	0
M. L. Kukin, R. S. Freudenberger, M. M. Mannino, J. Kalman, M. Steinmetz, C. Buchholz-Varley and O. N. Ocampo	1999	Short-term and long-term hemodynamic and clinical effects of metoprolol alone and combined with amlodipine in patients with chronic heart failure	American Heart Journal	138	#NULL!	0	29	4	25	0	50	12.1	2	3	#NULL!	#NULL!	#NULL!	#NULL!	#NULL!	#NULL!	#NULL!	#NULL!	metoprolol	amlodipine									0	90	1	13.79	#NULL!	0	0	#NULL!	0	0	0	0	0	0	1	0	0
M. Petretta, V. Canonico, A. Madrid, M. Mickiewicz, L. Spinelli, F. Marciano, A. Vetrano, A. Signorini and D. Bonaduce	1999	Comparison of verapamil versus felodipine on heart rate variability in hypertensive patients	J Hypertens	17	5	0	25	9	16	0	55	5	3	3	#NULL!	#NULL!	#NULL!	#NULL!	#NULL!	#NULL!	#NULL!	#NULL!	verapamil	felodipine									0	90	1	36	#NULL!	0	0	#NULL!	0	0	0	0	0	0	1	0	0
M. Podbregar, G. Voga, M. Horvat, I. Zuran, B. Krivec, R. Skale and R. Pareznik	1999	Bolus versus continuous low dose of enalaprilat in congestive heart failure with acute refractory decompensation	Cardiology	91	1	0	20	12	8	0	70.5	7.8	1	#NULL!	#NULL!	#NULL!	#NULL!	#NULL!	#NULL!	#NULL!	#NULL!	#NULL!	enalaprilat										1	0.29	0	60	#NULL!	0	0	#NULL!	0	0	0	0	0	0	1	0	0
M. Takata, H. Ueno, T. Hirai, S. Oh-hashi, K. Yasumoto and H. Inoue	1999	Time course of the effects of temocapril on cardiovascular structure and function in patients with essential hypertension	J Cardiovasc Pharmacol	34	4	0	15	9	6	0	52	11	0	8	#NULL!	#NULL!	#NULL!	#NULL!	#NULL!	#NULL!	#NULL!	#NULL!	temocapril	placebo									0	365	1	60	#NULL!	0	0	#NULL!	0	0	0	0	0	0	1	0	0
P. A. Thurmann	1999	Angiotensin II antagonism and the heart: valsartan in left ventricular hypertrophy	Cardiology	#NULL!	#NULL!	0	58	20	38	0	57	9.4	1	2	#NULL!	#NULL!	#NULL!	#NULL!	#NULL!	#NULL!	#NULL!	#NULL!	valsartan	atenolol									0	240	1	34.48	#NULL!	0	0	#NULL!	0	0	0	0	0	0	1	0	0
P. Di Pasquale, V. Bucca, S. Scalzo, S. Cannizzaro, A. Giubilato and S. Paterna	1999	Does the addition of losarran improve the beneficial effects of ACE inhibitors in patients with anterior myocardial infarction? A pilot study	Heart	81	6	0	122	31	91	0	63.1	12.7	0	1	8	#NULL!	#NULL!	#NULL!	#NULL!	#NULL!	#NULL!	#NULL!	captopril	losartan	placebo								0	870	1	25.41	#NULL!	0	0	#NULL!	0	0	0	0	0	0	1	0	0
P. P. Dimitrow, M. Krzanowski, R. Nizankowski, A. Szczeklik and J. S. Dubiel	1999	Verapamil improves the response of coronary vasomotion to cold pressor test in asymptomatic and mildly symptomatic patients with hypertrophic cardiomyopathy	Cardiovasc Drugs Ther	13	3	1	10	2	8	0	33	6	3	#NULL!	#NULL!	#NULL!	#NULL!	#NULL!	#NULL!	#NULL!	#NULL!	#NULL!	verapamil										1	30	1	20	#NULL!	0	0	#NULL!	0	0	0	0	0	0	1	0	0
P. S. Macdonald, A. M. Keogh, C. Aboyoun, M. Lund, R. Amor and D. McCaffrey	1999	Impact of concurrent amiodarone treatment on the tolerability and efficacy of carvedilol in patients with chronic heart failure	Heart	82	5	0	230	32	198	0	54	1.7	2	#NULL!	#NULL!	#NULL!	#NULL!	#NULL!	#NULL!	#NULL!	#NULL!	#NULL!	carvedilol										2	30	1	13.91	#NULL!	0	0	#NULL!	0	0	0	0	0	0	1	0	0
P. S. Macdonald, A. M. Keogh, C. L. Aboyoun, M. Lund, R. Amor and D. J. McCaffrey	1999	Tolerability and efficacy of carvedilol in patients with New York heart association class IV heart failure	Journal of the American College of Cardiology	33	4	1	230	33	197	0	53.7	3.5	2	#NULL!	#NULL!	#NULL!	#NULL!	#NULL!	#NULL!	#NULL!	#NULL!	#NULL!	carvedilol										2	90	1	14.35	#NULL!	0	0	#NULL!	0	0	0	0	0	0	1	0	0
R. Haiat, O. Piot, H. Gallois and G. Hanania	1999	Blood pressure response to the first 36 hours of heart failure therapy with perindopril versus captopril	Journal of Cardiovascular Pharmacology	33	6	0	725	240	485	0	69.9	#NULL!	0	0	#NULL!	#NULL!	#NULL!	#NULL!	#NULL!	#NULL!	#NULL!	#NULL!	perindopril	captopril									0	1.5	0	33.1	#NULL!	0	0	#NULL!	0	0	0	0	0	0	1	0	0
R. S. McKelvie, S. Yusuf, D. Pericak, A. Avezum, R. J. Burns, J. Probstfield, R. T. Tsuyuki, M. White, J. Rouleau, R. Latini, A. Maggioni, J. Young and J. Pogue	1999	Comparison of candesartan, enalapril, and their combination in congestive heart failure: Randomized evaluation of strategies for left ventricular dysfunction (RESOLVD) pilot study: The RESOLVD pilot study investigators	Circulation	100	10	0	768	127	641	0	63.1	10.9	0	1	#NULL!	#NULL!	#NULL!	#NULL!	#NULL!	#NULL!	#NULL!	#NULL!	enalapril	candesartan									0	301	1	16.54	#NULL!	0	0	#NULL!	0	0	0	0	0	0	1	0	0
R. Senior, S. Basu, C. Kinsey, S. Schaeffer and A. Lahiri	1999	Carvedilol prevents remodeling in patients with left ventricular dysfunction after acute myocardial infarction	American Heart Journal	137	#NULL!	0	49	9	40	0	62	10.9	2	8	#NULL!	#NULL!	#NULL!	#NULL!	#NULL!	#NULL!	#NULL!	#NULL!	carvedilol	plcaebo									0	183	1	18.37	#NULL!	0	0	#NULL!	0	0	0	0	0	0	1	0	0
R. Willenheimer, E. Rydberg, L. Oberg, S. Juul-Moller and L. Erhardt	1999	ACE inhibition with ramipril improves left ventricular function at rest and post exercise in patients with stable ischaemic heart disease and preserved left ventricular systolic function	European Heart Journal	20	22	0	98	36	62	0	65	9	0	8	#NULL!	#NULL!	#NULL!	#NULL!	#NULL!	#NULL!	#NULL!	#NULL!	ramipril	placebo									0	183	1	36.73	#NULL!	0	0	#NULL!	0	0	0	0	0	0	1	0	0
S. Dalla-Volta	1999	Delapril versus enalapril in patients with congestive heart failure	Current Therapeutic Research - Clinical and Experimental	60	8	0	179	46	133	0	59.2	9.3	0	0	#NULL!	#NULL!	#NULL!	#NULL!	#NULL!	#NULL!	#NULL!	#NULL!	delapril	elapril									0	365	1	25.7	#NULL!	0	0	#NULL!	0	0	0	0	0	0	1	0	0
S. Galatius, H. Wroblewski, V. Sorensen, S. Haunso, T. Norgaard and J. Kastrup	1999	Reversal of peripheral microvascular dysfunction during long-term treatment with the angiotensin-converting enzyme inhibitor fosinopril in congestive heart failure	Journal of Cardiac Failure	5	1	0	22	4	18	0	63	#NULL!	0	8	#NULL!	#NULL!	#NULL!	#NULL!	#NULL!	#NULL!	#NULL!	#NULL!	fosinopril	placebo									0	84	1	18.18	#NULL!	0	0	#NULL!	0	0	0	0	0	0	1	0	0
S. H. Poulsen, S. E. Jensen and K. Egstrup	1999	Effects of long-term adrenergic beta-blockade on left ventricular diastolic filling in patients with acute myocardial infarction	American Heart Journal	138	#NULL!	0	77	19	58	0	61.5	8.6	2	0	#NULL!	#NULL!	#NULL!	#NULL!	#NULL!	#NULL!	#NULL!	#NULL!	metoprolol	plcaebo									0	365	1	24.68	#NULL!	0	0	#NULL!	0	0	0	0	0	0	1	0	0
S. I. Fesmire, L. G. Marcoux, D. S. Lyyski, M. K. Sprague, H. L. Kennedy and E. J. Eichhorn	1999	Effect of selective versus nonselective beta blockade on QT dispersion in patients with nonischemic dilated cardiomyopathy	American Journal of Cardiology	84	3	0	26	#NULL!	#NULL!	4	51.1	11.9	2	2	2	#NULL!	#NULL!	#NULL!	#NULL!	#NULL!	#NULL!	#NULL!	metoprolol	carvedilol	bucinolol								2	183	1	#NULL!	#NULL!	0	0	#NULL!	0	0	0	0	0	0	1	0	0
S. Sharma, D. Deitchman, J. S. Eni, K. Gelperin, J. P. Ilgenfritz and M. Blumenthal	1999	The hemodynamic effects of long-term ACE inhibition with fosinopril in patients with heart failure	American Journal of Therapeutics	6	4	0	155	35	120	0	60.4	11.6	0	#NULL!	#NULL!	#NULL!	#NULL!	#NULL!	#NULL!	#NULL!	#NULL!	#NULL!	fosinopril										0	70	1	22.58	#NULL!	0	0	#NULL!	0	0	0	0	0	0	1	0	0
T. Honda, M. Hamada, Y. Shigematsu, Y. Matsumoto, H. Matsuoka and K. Hiwada	1999	Effect of antihypertensive therapy on aortic distensibility in patients with essential hypertension: comparison with trichlormethiazide, nicardipine and alacepril	Cardiovasc Drugs Ther	13	4	0	33	17	16	0	57	11.1	4	3	0	#NULL!	#NULL!	#NULL!	#NULL!	#NULL!	#NULL!	#NULL!	trichlormethiazide	nicardipine	alacepril								0	84	1	51.52	1	0	0	1	0	0	0	0	0	0	1	0	0
T. Ooie, T. Saikawa, M. Hara, T. Takakura, Y. Sato and T. Sakata	1999	Beneficial effects of long-term treatment with enalapril on cardiac function and heart rate variability in patients with old myocardial infarction	Journal of Cardiac Failure	5	4	0	26	6	20	0	70	2	0	#NULL!	#NULL!	#NULL!	#NULL!	#NULL!	#NULL!	#NULL!	#NULL!	#NULL!	enalapril										3	365	1	23.08	#NULL!	0	0	#NULL!	0	0	0	0	0	0	1	0	0
T. Toyama, Y. Aihara, T. Iwasaki, A. Hasegawa, T. Suzuki, R. Nagai, K. Endo, H. Hoshizaki, S. Oshima and K. Taniguchi	1999	Cardiac sympathetic activity estimated by <sup>123</sup>I-MIBG myocardial imaging in patients with dilated cardiomyopathy after beta-blocker or angiotensin-converting enzyme inhibitor therapy	Journal of Nuclear Medicine	40	2	1	24	10	14	1	58	12	2	0	#NULL!	#NULL!	#NULL!	#NULL!	#NULL!	#NULL!	#NULL!	#NULL!	metoprolol	enalapril									0	365	1	41.67	#NULL!	0	0	#NULL!	0	0	0	0	0	0	1	0	0
	2000	Major cardiovascular events in hypertensive patients randomized to doxazosin vs chlorthalidone: the antihypertensive and lipid-lowering treatment to prevent heart attack trial (ALLHAT). ALLHAT Collaborative Research Group	Jama	283	15	0	24335	11383	12952	0	67	8	4	5	#NULL!	#NULL!	#NULL!	#NULL!	#NULL!	#NULL!	#NULL!	#NULL!	chlorthalidone	doxazosin									0	1204.5	1	46.78	1	0	0	1	0	0	0	0	0	0	1	0	0
A. C. Avanza, Jr., L. M. El Aouar and J. G. Mill	2000	Reduction in left ventricular hypertrophy in hypertensive patients treated with enalapril, losartan or the combination of enalapril and losartan	Arq Bras Cardiol	74	2	0	46	19	27	0	#NULL!	#NULL!	0	1	#NULL!	#NULL!	#NULL!	#NULL!	#NULL!	#NULL!	#NULL!	#NULL!	enalapril	losartan									1	300	1	41.3	#NULL!	0	0	#NULL!	0	0	0	0	0	0	1	0	0
A. Mortara, M. T. La Rovere, G. D. Pinna, R. Maestri, S. Capomolla and F. Cobelli	2000	Nonselective beta-adrenergic blocking agent, carvedilol, improves arterial baroflex gain and heart rate variability in patients with stable chronic heart failure	Journal of the American College of Cardiology	36	5	0	19	#NULL!	#NULL!	4	54	7	2	#NULL!	#NULL!	#NULL!	#NULL!	#NULL!	#NULL!	#NULL!	#NULL!	#NULL!	carvedilol										3	133	1	#NULL!	#NULL!	0	0	#NULL!	0	0	0	0	0	0	1	0	0
A. P. Joseph and M. R. Ward	2000	A prospective, randomized controlled trial comparing the efficacy and safety of sotalol, amiodarone, and digoxin for the reversion of new-onset atrial fibrillation	Annals of Emergency Medicine	36	1	0	115	51	64	0	62.9	2.8	2	#NULL!	#NULL!	#NULL!	#NULL!	#NULL!	#NULL!	#NULL!	#NULL!	#NULL!	sotalol										0	2	0	44.35	#NULL!	0	0	#NULL!	0	0	0	0	0	0	1	0	0
A. R. Houghton, M. Harrison, A. J. Cowley and J. R. Hampton	2000	Combined treatment with losartan and an ACE inhibitor in mild to moderate heart failure: results of a double-blind, randomized, placebo-controlled trial	American heart journal	140	5	0	20	1	19	0	66	4.8	1	8	#NULL!	#NULL!	#NULL!	#NULL!	#NULL!	#NULL!	#NULL!	#NULL!	losartan	placebo									0	84	1	5	#NULL!	0	0	#NULL!	0	0	0	0	0	0	1	0	0
B. A. Groenning, J. C. Nilsson, L. Sondergaard, T. Fritz-Hansen, H. B. Larsson and P. R. Hildebrandt	2000	Antiremodeling effects on the left ventricle during beta-blockade with metoprolol in the treatment of chronic heart failure	J Am Coll Cardiol	36	7	0	41	6	35	0	65.4	#NULL!	2	8	#NULL!	#NULL!	#NULL!	#NULL!	#NULL!	#NULL!	#NULL!	#NULL!	metoprolol	placebo									0	183	1	14.63	#NULL!	0	0	#NULL!	0	0	0	0	0	0	1	0	0
B. Andersson, F. Waagstein, K. Caidahl, I. Eurenius, M. S. Tang and R. Wikh	2000	Early changes in longitudinal performance predict future improvement in global left ventricular function during long term beta adrenergic blockade	Heart	84	6	0	41	11	30	0	53.8	10.4	2	8	#NULL!	#NULL!	#NULL!	#NULL!	#NULL!	#NULL!	#NULL!	#NULL!	metoprolol	placebo									0	365	1	26.83	#NULL!	0	0	#NULL!	0	0	0	0	0	0	1	0	0
B. Gremmler, M. Kunert, H. Schleiting and L. J. Ulbricht	2000	Improvement of cardiac output in patients with severe heart failure by use of ACE-inhibitors combined with the AT1-antagonist eprosartan	European Journal of Heart Failure	2	2	0	20	6	14	0	64.9	8.5	1	8	#NULL!	#NULL!	#NULL!	#NULL!	#NULL!	#NULL!	#NULL!	#NULL!	eprosartan	placebo									0	8.85	0	30	#NULL!	0	0	#NULL!	0	0	0	0	0	0	1	0	0
C. G. Brilla, R. C. Funck and H. Rupp	2000	Lisinopril-mediated regression of myocardial fibrosis in patients with hypertensive heart disease	Circulation	102	12	0	35	8	27	0	57.5	2.3	0	4	#NULL!	#NULL!	#NULL!	#NULL!	#NULL!	#NULL!	#NULL!	#NULL!	lisinopril	hydrochloorthiazide									0	183	1	22.86	1	0	0	1	0	0	0	0	0	0	1	0	0
D. Masuda, R. Nohara, N. Tamaki, R. Hosokawa, H. Inada, T. Hikai, L. G. Chen, E. Tadamura, T. Kudou, J. Konishi, M. Fujita and S. Sasayama	2000	Evaluation of coronary blood flow reserve by 13N-NH3 positron emission computed tomography (PET) with dipyridamole in the treatment of hypertension with the ACE inhibitor (Cilazapril)	Ann Nucl Med	14	5	0	12	7	5	0	67	8	0	#NULL!	#NULL!	#NULL!	#NULL!	#NULL!	#NULL!	#NULL!	#NULL!	#NULL!	cilazapril										1	84	1	58.33	#NULL!	0	0	#NULL!	0	0	0	0	0	0	1	0	0
D. Neglia, G. Sambuceti, A. Giorgetti, M. Bartoli, P. Salvadori, O. Sorace, G. Puccini, A. L'Abbate and O. Parodi	2000	Effects of long-term treatment with verapamil on left ventricular function and myocardial blood flow in patients with dilated cardiomyopathy without overt heart failure	J Cardiovasc Pharmacol	36	6	0	18	3	15	0	50	9	0	3	8	#NULL!	#NULL!	#NULL!	#NULL!	#NULL!	#NULL!	#NULL!	enalapril	verapamil	placebo								0	183	1	16.67	#NULL!	0	0	#NULL!	0	0	0	0	0	0	1	0	0
F. Yalcin, F. G. Aksoy, H. Muderrisoglu, I. Sabah, M. J. Garcia and J. D. Thomas	2000	Treatment of hypertension with perindopril reduces plasma atrial natriuretic peptide levels, left ventricular mass, and improves echocardiographic parameters of diastolic function	Clinical Cardiology	23	6	0	24	17	7	0	39	8	0	#NULL!	#NULL!	#NULL!	#NULL!	#NULL!	#NULL!	#NULL!	#NULL!	#NULL!	perindopril										1	183	1	70.83	#NULL!	0	0	#NULL!	0	0	0	0	0	0	1	0	0
G. Cice, E. Tagliamonte, L. Ferrara and A. Iacono	2000	Efficacy of carvedilol on complex ventricular arrhythmias in dilated cardiomyopathy: double-blind, randomized, placebo-controlled study	Eur Heart J	21	15	0	155	36	119	0	54	9	2	8	#NULL!	#NULL!	#NULL!	#NULL!	#NULL!	#NULL!	#NULL!	#NULL!	carvedilol	placebo									0	183	1	23.23	#NULL!	0	0	#NULL!	0	0	0	0	0	0	1	0	0
G. Piccirillo, R. L. Luparini, V. Celli, A. Moise, M. Lionetti, V. Marigliano and M. Cacciafesta	2000	Effects of carvedilol on heart rate and blood pressure variability in subjects with chronic heart failure	American Journal of Cardiology	86	12	0	28	#NULL!	#NULL!	4	53.5	1.6	2	8	#NULL!	#NULL!	#NULL!	#NULL!	#NULL!	#NULL!	#NULL!	#NULL!	carvedilol	placebo									3	90	1	#NULL!	#NULL!	0	0	#NULL!	0	0	0	0	0	0	1	0	0
H. Tomiyama, Y. Kimura, Y. Sakuma, K. Matuno, H. Yoshida and N. Doba	2000	The effects of monotherapy or combined therapy with an angiotensin converting enzyme inhibitor following initial treatment with calcium channel blockers on residual cardiovascular abnormalities	Clinical and Experimental Hypertension	22	5	0	122	50	72	0	60	10.5	0	#NULL!	#NULL!	#NULL!	#NULL!	#NULL!	#NULL!	#NULL!	#NULL!	#NULL!	cilazapril										3	183	1	40.98	#NULL!	0	0	#NULL!	0	0	0	0	0	0	1	0	0
I. Sihm, K. Thygesen, L. R. Krusell and O. Lederballe	2000	Long-term renal and cardiovascular effects of antihypertensive treatment regimens based upon isradipine, perindopril and thiazide	Blood Pressure	9	6	0	37	#NULL!	#NULL!	4	48	8	3	0	4	#NULL!	#NULL!	#NULL!	#NULL!	#NULL!	#NULL!	#NULL!	isradipine	perindopril	thiazide								0	270	1	#NULL!	1	0	0	1	0	0	0	0	0	0	1	0	0
I. V. Radevski, Z. P. Valtchanova, G. P. Candy, M. N. Hlatswayo and P. Sareli	2000	Antihypertensive effect of low-dose hydrochlorothiazide alone or in combination with quinapril in black patients with mild to moderate hypertension	J Clin Pharmacol	40	7	0	49	37	12	0	54	10	0	4	8	#NULL!	#NULL!	#NULL!	#NULL!	#NULL!	#NULL!	#NULL!	quinalapril	hydrochloorthiazide	placebo								0	365	1	75.51	1	0	0	1	0	0	0	0	0	0	1	0	0
J. E. Udelson, C. A. DeAbate, M. Berk, G. Neuberg, M. Packer, N. K. Vijay, J. Gorwitt, W. B. Smith, M. L. Kukin, T. LeJemtel, T. B. Levine and M. A. Konstam	2000	Effects of amlodipine on exercise tolerance, quality of life, and left ventricular function in patients with heart failure from left ventricular systolic dysfunction	American Heart Journal	139	3	0	874	204	670	0	64	0.3	3	8	#NULL!	#NULL!	#NULL!	#NULL!	#NULL!	#NULL!	#NULL!	#NULL!	amlodipine	placebo									0	84	1	23.34	#NULL!	0	0	#NULL!	0	0	0	0	0	0	1	0	0
J. Spinar, J. Vitovec, L. Pluhacek, L. Spinarova, B. Fischerova and J. Toman	2000	First dose hypotension after angiotensin converting enzyme inhibitor captopril and angiotensin II blocker losartan in patients with acute myocardial infarction	Int J Cardiol	75	42796	0	320	103	217	0	64.9	9.5	0	1	#NULL!	#NULL!	#NULL!	#NULL!	#NULL!	#NULL!	#NULL!	#NULL!	captopril	losartan									0	0.33	0	32.19	#NULL!	0	0	#NULL!	0	0	0	0	0	0	1	0	0
J. Spinar, J. Vitovec, L. Spinarova, L. Pluhacek, B. Fischerova and J. Toman	2000	A comparison of intervention with losartan or captopril in acute myocardial infarction	European Journal of Heart Failure	2	1	0	201	60	141	0	65.1	11.6	0	1	#NULL!	#NULL!	#NULL!	#NULL!	#NULL!	#NULL!	#NULL!	#NULL!	captopril	losartan									0	15	1	29.85	#NULL!	0	0	#NULL!	0	0	0	0	0	0	1	0	0
M. Azizi, A. Linhart, J. Alexander, A. Goldberg, J. Menten, C. Sweet and J. Menard	2000	Pilot study of combined blockade of the renin-angiotensin system in essential hypertensive patients	Journal of Hypertension	18	8	0	177	63	114	0	#NULL!	1	8	#NULL!	#NULL!	#NULL!	#NULL!	#NULL!	#NULL!	#NULL!	#NULL!	#NULL!	enalapril	losartan	placebo								0	70	1	35.59	#NULL!	0	0	#NULL!	0	0	0	0	0	0	1	0	0
M. E. Korkmaz, H. Muderrisoglu, M. Ulucam and B. Ozin	2000	Effects of spironolactone on heart rate variability and left ventricular systolic function in severe ischemic heart failure	American Journal of Cardiology	86	6	0	126	15	111	0	60	9	0	4	4	#NULL!	#NULL!	#NULL!	#NULL!	#NULL!	#NULL!	#NULL!	enalapril	furosemide	spironolacton								1	365	1	11.9	1	0	0	1	0	0	0	0	0	0	1	0	0
M. L. Kukin, M. M. Mannino, R. S. Freudenberger, J. Kalman, C. Buchholz-Varley and O. Ocampo	2000	Hemodynamic comparison of twice daily metoprolol tartrate with once daily metoprolol succinate in congestive heart failure	Journal of the American College of Cardiology	35	1	0	27	3	24	0	50	#NULL!	2	#NULL!	#NULL!	#NULL!	#NULL!	#NULL!	#NULL!	#NULL!	#NULL!	#NULL!	metoprolol										0	90	1	11.11	#NULL!	0	0	#NULL!	0	0	0	0	0	0	1	0	0
M. Metra, R. Giubbini, S. Nodari, E. Boldi, M. G. Modena and L. D. Cas	2000	Differential effects of beta-blockers in patients with heart failure: A prospective, randomized, double-blind comparison of the long-term effects of metoprolol versus carvedilol	Circulation	102	5	0	150	14	136	0	56.5	11.6	2	2	#NULL!	#NULL!	#NULL!	#NULL!	#NULL!	#NULL!	#NULL!	#NULL!	metoprolol	carvedilol									0	56	1	9.33	#NULL!	0	0	#NULL!	0	0	0	0	0	0	1	0	0
M. Sasaguri, K. Noda, E. Tashiro, J. Notomo, E. Tsuji, M. Koga and K. Arakawa	2000	The regression of left ventricular hypertrophy by imidapril and the reduction of serum procollagen type III amino-terminal peptide in hypertensive patients	Hypertens Res	23	4	1	15	3	12	1	58.7	11	0	4	#NULL!	#NULL!	#NULL!	#NULL!	#NULL!	#NULL!	#NULL!	#NULL!	imidapril	trichlormethiazide									1	183	1	20	1	0	0	1	0	0	0	0	0	0	1	0	0
M. White, S. Yusuf, R. S. McKelvie, D. Pericak, J. Young, R. Latini, J. Pogue, R. J. Burns, J. Probstfield, R. T. Tsuyuki, A. P. Maggioni, A. Avezum, Jr. and J. L. Rouleau	2000	Effects of metoprolol CR in patients with ischemic and dilated cardiomyopathy: The randomized evaluation of strategies for left ventricular dysfunction pilot study	Circulation	101	4	0	426	76	350	0	61.5	11.5	2	8	#NULL!	#NULL!	#NULL!	#NULL!	#NULL!	#NULL!	#NULL!	#NULL!	metoprolol	placebo									0	730	1	17.84	#NULL!	0	0	#NULL!	0	0	0	0	0	0	1	0	0
M. Wong, T. Germanson, W. R. Taylor, I. S. Cohen, G. Perry, L. Baruch, P. Deedwania, B. Lopez and J. N. Cohn	2000	Felodipine improves left ventricular emptying in patients with chronic heart failure: V-HeFT III echocardiographic substudy of multicenter reproducibility and detecting functional change	Journal of Cardiac Failure	6	1	1	260	0	260	3	#NULL!	#NULL!	3	8	#NULL!	#NULL!	#NULL!	#NULL!	#NULL!	#NULL!	#NULL!	#NULL!	felodipine	placebo									0	365	1	0	#NULL!	0	0	#NULL!	0	0	0	0	0	0	1	0	0
M. Yoshimura and H. Yasue	2000	Hemodynamic and hormonal effects of the angiotensin II antagonist, candesartan cilexetil, in patients with congestive heart failure	Cardiology	93	3	0	13	#NULL!	#NULL!	4	#NULL!	#NULL!	1	#NULL!	#NULL!	#NULL!	#NULL!	#NULL!	#NULL!	#NULL!	#NULL!	#NULL!	candesartan										1	0.3	0	#NULL!	#NULL!	0	0	#NULL!	0	0	0	0	0	0	1	0	0
P. F. Binkley, E. Nunziata, C. J. Haas, R. C. Starling, C. V. Leier and R. J. Cody	2000	Dissociation between ACE activity and autonomic response to ACE inhibition in patients with heart failure	American Heart Journal	140	1	0	7	1	6	0	50	18	0	#NULL!	#NULL!	#NULL!	#NULL!	#NULL!	#NULL!	#NULL!	#NULL!	#NULL!	enalaprilat										3	0.33	0	14.29	#NULL!	0	0	#NULL!	0	0	0	0	0	0	1	0	0
P. Gaudron, L. Kugler, K. Hu, D. Fraccarollo, W. Bauer, C. Eilles and G. Ertl	2000	Effect of quinapril initiated during progressive remodeling in asymptomatic patients with healed myocardial infarction	American Journal of Cardiology	86	2	1	25	2	23	0	63.9	2.8	0	8	#NULL!	#NULL!	#NULL!	#NULL!	#NULL!	#NULL!	#NULL!	#NULL!	quinapril	placebo									0	365	1	8	#NULL!	0	0	#NULL!	0	0	0	0	0	0	1	0	0
P. Gaudron, L. Kugler, K. Hu, D. Fraccarollo, W. Bauer, C. Eilles and G. Ertl	2000	Effect of quinapril initiated during progressive remodeling in asymptomatic patients with healed myocardial infarctionE	American Journal of Cardiology	86	2	1	25	2	23	1	64	2	0	#NULL!	#NULL!	#NULL!	#NULL!	#NULL!	#NULL!	#NULL!	#NULL!	#NULL!	quinapril										1	365	1	8	#NULL!	0	0	#NULL!	0	0	0	0	0	0	1	0	0
P. Gosse, D. J. Sheridan, F. Zannad, O. Dubourg, P. Gueret, Y. Karpov, P. W. De Leeuw, J. L. Palma-Gamiz, A. Pessina, W. Motz, J. P. Degaute and C. Chastang	2000	Regression of left ventricular hypertrophy in hypertensive patients treated with indapamide SR 1.5 mg versus enalapril 20 mg: The LIVE study	Journal of Hypertension	18	10	0	411	179	232	0	54.5	11.1	4	0	8	#NULL!	#NULL!	#NULL!	#NULL!	#NULL!	#NULL!	#NULL!	indapamide	enalapril	placebo								0	336	1	43.55	1	0	0	1	0	0	0	0	0	0	1	0	0
P. Omvik, E. Gerdts, O. L. Myking and P. Lund-Johansen	2000	Long-term central hemodynamic effects at rest and during exercise of losartan in essential hypertension	Am Heart J	140	4	0	31	3	28	0	45.3	7.3	1	0	#NULL!	#NULL!	#NULL!	#NULL!	#NULL!	#NULL!	#NULL!	#NULL!	losartan	placebo									1	240	1	9.68	#NULL!	0	0	#NULL!	0	0	0	0	0	0	1	0	0
P. P. Dimitrow, M. Krzanowski, R. Nizankowski, A. Szczeklik and J. S. Dubiel	2000	Comparison of the effect of verapamil and propranolol on response of coronary vasomotion to cold pressor test in symptomatic patients with hypertrophic cardiomyopathy	Cardiovasc Drugs Ther	14	6	0	15	6	9	0	38	6	3	2	#NULL!	#NULL!	#NULL!	#NULL!	#NULL!	#NULL!	#NULL!	#NULL!	verapamil	propanolol									3	14	0	40	#NULL!	0	0	#NULL!	0	0	0	0	0	0	1	0	0
P. Petkow Dimitrow, M. Krzanowski, R. Nizankowski, A. Szczeklik and J. S. Dubiel	2000	Effect of verapamil on systolic and diastolic coronary blood flow velocity in asymptomatic and mildly symptomatic patients with hypertrophic cardiomyopathy	Heart	83	3	0	35	7	28	0	31	5.5	3	#NULL!	#NULL!	#NULL!	#NULL!	#NULL!	#NULL!	#NULL!	#NULL!	#NULL!	verapamil										1	30	1	20	#NULL!	0	0	#NULL!	0	0	0	0	0	0	1	0	0
P. R. Chizzola, H. F. G. Freitas, M. A. Caldas, J. M. Da Costa, C. Meneghetti, N. V. S. Marinho, A. J. Mansur, J. A. F. Ramires and E. A. Bocchi	2000	Effects of carvedilol in heart failure due to dilated cardiomyopathy. Results of a double-blind randomized placebo-controlled study (CARIBE study)	Arquivos Brasileiros de Cardiologia	74	3	0	30	7	23	0	43	9	2	8	#NULL!	#NULL!	#NULL!	#NULL!	#NULL!	#NULL!	#NULL!	#NULL!	carvedilol	placebo									0	183	1	23.33	#NULL!	0	0	#NULL!	0	0	0	0	0	0	1	0	0
R. Fernandez-Gonzalez, C. Gomez-Pajuelo, R. Gabriel, M. De La Figuera and E. Moreno	2000	Effect of verapamil on home self-measurement of blood pressure and heart rate in hypertensive patients	Blood Pressure Monitoring	5	1	0	1395	797	598	0	59.3	10.7	3	#NULL!	#NULL!	#NULL!	#NULL!	#NULL!	#NULL!	#NULL!	#NULL!	#NULL!	verapamil										1	90	1	57.13	#NULL!	0	0	#NULL!	0	0	0	0	0	0	1	0	0
R. J. Petrella, D. A. Cunningham and D. H. Paterson	2000	Left ventricular diastolic filling and cardiovascular functional capacity in older men	Experimental Physiology	85	5	1	10	0	10	3	73	4	3	#NULL!	#NULL!	#NULL!	#NULL!	#NULL!	#NULL!	#NULL!	#NULL!	#NULL!	verapamil										0	84	1	0	#NULL!	0	0	#NULL!	0	0	0	0	0	0	1	0	0
R. Kuperstein and Z. Sasson	2000	Effects of antihypertensive therapy on glucose and insulin metabolism and on left ventricular mass: A randomized, double-blind, controlled study of 21 obese hypertensives	Circulation	102	15	0	21	12	9	0	55	12	2	0	8	#NULL!	#NULL!	#NULL!	#NULL!	#NULL!	#NULL!	#NULL!	atenolol	perindopril	placebo								0	183	1	57.14	#NULL!	0	0	#NULL!	0	0	0	0	0	0	1	0	0
R. Leonetti Luparini, V. Celli, G. Piccirillo, V. Guidi, M. Cacciafesta and V. Marigliano	2000	Carvedilol in elderly patients with chronic heart failure, a 12 weeks randomized, placebo controlled open trial	Archives of Gerontology and Geriatrics	29	3	0	40	11	29	0	76.8	5.9	2	8	#NULL!	#NULL!	#NULL!	#NULL!	#NULL!	#NULL!	#NULL!	#NULL!	carvedilol	placebo									0	84	1	27.5	#NULL!	0	0	#NULL!	0	0	0	0	0	0	1	0	0
R. N. Doughty, G. A. Whalley, G. Gamble, S. Macmahon and N. Sharpe	2000	Effects of carvedilol on left ventricular regional wall motion in patients with heart failure caused by ischemic heart disease	Journal of Cardiac Failure	6	1	0	119	20	99	0	67.7	6.8	2	8	#NULL!	#NULL!	#NULL!	#NULL!	#NULL!	#NULL!	#NULL!	#NULL!	carvedilol	placebo									0	365	1	16.81	#NULL!	0	0	#NULL!	0	0	0	0	0	0	1	0	0
S. Genth-Zotz, R. J. Zotz, M. Sigmund, P. Hanrath, D. Hartmann, M. Bohm, F. Waagstein, N. Treese, J. Meyer and H. Darius	2000	MIC trial: Metoprolol in patients with mild to moderate heart failure: Effects on ventricular function and cardiopulmonary exercise testing	European Journal of Heart Failure	2	2	0	52	15	37	0	54	#NULL!	2	8	#NULL!	#NULL!	#NULL!	#NULL!	#NULL!	#NULL!	#NULL!	#NULL!	metoprolol	placebo									0	183	1	28.85	#NULL!	0	0	#NULL!	0	0	0	0	0	0	1	0	0
S. H. Poulsen, S. E. Jensen and K. Egstrup	2000	Improvement of exercise capacity and left ventricular diastolic function with metoprolol XL after acute myocardial infarction	American heart journal	140	1	0	59	13	46	0	61.5	8.9	2	8	#NULL!	#NULL!	#NULL!	#NULL!	#NULL!	#NULL!	#NULL!	#NULL!	metoprolol	placebo									0	90	1	22.03	#NULL!	0	0	#NULL!	0	0	0	0	0	0	1	0	0
S. Kojima, M. Yano, T. Sugi, Y. Matsumoto and M. Kuramochi	2000	Long-term effects of bisoprolol compared with imidapril on left ventricular remodeling after reperfusion in acute myocardial infarction: an angiographic study in patients with maintained vessel patency	American heart journal	140	6	0	60	12	48	0	61	11	0	2	#NULL!	#NULL!	#NULL!	#NULL!	#NULL!	#NULL!	#NULL!	#NULL!	imidapril	bisoprolol									0	365	1	20	#NULL!	0	0	#NULL!	0	0	0	0	0	0	1	0	0
S. MacMahon, N. Sharpe, G. Gamble, A. Clague, C. N. Mhurchu, T. Clark, H. Hart, J. Scott and H. White	2000	Randomized, placebo-controlled trial of the angiotensin-converting enzyme inhibitor, ramipril, in patients with coronary or other occlusive arterial disease. PART-2 Collaborative Research Group. Prevention of Atherosclerosis with Ramipril	J Am Coll Cardiol	36	2	0	617	111	506	0	60.5	8	0	8	#NULL!	#NULL!	#NULL!	#NULL!	#NULL!	#NULL!	#NULL!	#NULL!	ramipril	placebo									0	1460	1	17.99	#NULL!	0	0	#NULL!	0	0	0	0	0	0	1	0	0
S. Nalbantgil, H. Yilmaz, C. Gurun, F. Ozerkan, I. Nalbantgil and R. Onder	2000	Effects of valsartan and enalapril on regression of left ventricular hypertrophy in patients with mild to moderate hypertension: A randomized, double-blind study	Current Therapeutic Research - Clinical and Experimental	61	6	1	72	0	72	3	54.1	5.3	0	1	#NULL!	#NULL!	#NULL!	#NULL!	#NULL!	#NULL!	#NULL!	#NULL!	enalapril	valsartan									0	183	1	0	#NULL!	0	0	#NULL!	0	0	0	0	0	0	1	0	0
S. Paterna, G. Parrinello, P. Amato, L. J. Dominguez, A. Pinto, T. Maniscalchi, A. Cardinale, A. Licata, V. Amato, P. Di Pasquale and G. Licata	2000	Small-volume hypertonic saline solution and high-dosage furosemide in the treatment of refractory congestive heart failure. A pilot study	Clinical Drug Investigation	19	1	0	30	10	20	0	73.5	7.9	4	#NULL!	#NULL!	#NULL!	#NULL!	#NULL!	#NULL!	#NULL!	#NULL!	#NULL!	furosemide										1	8.5	0	33.33	1	0	0	1	0	0	0	0	0	0	1	0	0
S. Paterna, P. Di Pasquale, G. Parrinello, P. Amato, A. Cardinale, G. Follone, A. Giubilato and G. Licata	2000	Effects of high-dose furosemide and small-volume hypertonic saline solution infusion in comparison with a high dose of furosemide as a bolus, in refractory congestive heart failure	European Journal of Heart Failure	2	3	0	60	21	39	0	73.9	6.9	4	#NULL!	#NULL!	#NULL!	#NULL!	#NULL!	#NULL!	#NULL!	#NULL!	#NULL!	furosemide										0	9	0	35	1	0	0	1	0	0	0	0	0	0	1	0	0
S. Witchitz, A. Cohen-Solal, N. Dartois, N. Weisslinger, K. Juste and J. Y. Darmon	2000	Treatment of heart failure with celiprolol, a cardioselective beta blocker with beta-2 agonist vasodilatory properties	American Journal of Cardiology	85	12	0	124	13	111	0	56.5	10.5	2	8	#NULL!	#NULL!	#NULL!	#NULL!	#NULL!	#NULL!	#NULL!	#NULL!	celiprolol	placebo									0	365	1	10.48	#NULL!	0	0	#NULL!	0	0	0	0	0	0	1	0	0
S. Yusuf, P. Sleight, J. Pogue, J. Bosch, R. Davies and G. Dagenais	2000	Effects of an angiotensin-converting-enzyme inhibitor, ramipril, on cardiovascular events in high-risk patients	N Engl J Med	342	3	0	9297	2480	6817	0	66	7	0	8	#NULL!	#NULL!	#NULL!	#NULL!	#NULL!	#NULL!	#NULL!	#NULL!	ramipril	placebo									0	1825	1	26.68	#NULL!	0	0	#NULL!	0	0	0	0	0	0	1	0	0
T. Minagawa, T. Noda, Y. Osumi, N. Mori, K. Nishigaki, G. Takemura, S. Minatoguchi and H. Fujiwara	2000	Long-term effects of the alpha, beta-blocker arotinolol on stable effort angina pectoris using 24-hour ambulatory electrocardiographic monitoring: An open-label, pilot study	Current Therapeutic Research - Clinical and Experimental	61	11	0	18	9	9	0	65	3	9	#NULL!	#NULL!	#NULL!	#NULL!	#NULL!	#NULL!	#NULL!	#NULL!	#NULL!	arotinolol										5	730	1	50	#NULL!	0	0	#NULL!	0	0	0	0	0	0	1	0	0
T. Yoshikawa, A. Baba, M. Suzuki, H. Yokozuka, Y. Okada, K. Nagami, T. Takahashi, H. Mitamura and S. Ogawa	2000	Effectiveness of carvedilol alone versus carvedilol + pimobendan for severe congestive heart failure	American Journal of Cardiology	85	12	0	30	7	23	0	59	11.9	2	#NULL!	#NULL!	#NULL!	#NULL!	#NULL!	#NULL!	#NULL!	#NULL!	#NULL!	carvedilol										0	84	1	23.33	#NULL!	0	0	#NULL!	0	0	0	0	0	0	1	0	0
V. A. Almazov, E. V. Shlyakhto, A. O. Konrady, T. A. Macsimova, D. V. Zaharov and O. G. Rudomanov	2000	Correction of hypertensive cardiac remodelling: Comparison of different antihypertensive therapies	Medical Science Monitor	6	2	0	60	28	32	0	44.3	2.3	3	2	1	0	#NULL!	#NULL!	#NULL!	#NULL!	#NULL!	#NULL!	nifedipine	atenolol	losartan	perindopril							1	183	1	46.67	#NULL!	0	0	#NULL!	0	0	0	0	0	0	1	0	0
Y. Hara, M. Hamada, Y. Shigematsu, M. Suzuki, K. Kodama, T. Kuwahara, H. Hashida, S. Ikeda, T. Ohtsuka, G. Hiasa and K. Hiwada	2000	Effect of beta-blocker on left ventricular function and natriuretic peptides in patients with chronic heart failure treated with angiotensin- converting enzyme inhibitor	Japanese Circulation Journal	64	5	0	52	9	43	0	52	11	2	0	0	#NULL!	#NULL!	#NULL!	#NULL!	#NULL!	#NULL!	#NULL!	metoprolol	enalapril	captopril								1	183	1	17.31	#NULL!	0	0	#NULL!	0	0	0	0	0	0	1	0	0
Y. Matsuda, H. Akita, M. Terashima, N. Shiga, K. Kanazawa and M. Yokoyama	2000	Carvedilol improves endothelium-dependent dilatation in patients with coronary artery disease	American Heart Journal	140	5	0	29	5	24	0	61	2.3	2	8	#NULL!	#NULL!	#NULL!	#NULL!	#NULL!	#NULL!	#NULL!	#NULL!	carvedilol	placebo									0	3.8	0	17.24	#NULL!	0	0	#NULL!	0	0	0	0	0	0	1	0	0
	2001	Randomised trial of a perindopril-based blood-pressure-lowering regimen among 6,105 individuals with previous stroke or transient ischaemic attack	Lancet	358	9287	0	6105	1852	4253	0	64	10	0	4	8	#NULL!	#NULL!	#NULL!	#NULL!	#NULL!	#NULL!	#NULL!	perindopril	indapamide	placebo								0	1460	1	30.34	1	0	0	0	1	0	0	0	0	0	0	1	0
	2001	Losartan in the therapy of heart failure patients	Asian Cardiovascular and Thoracic Annals	9	4	0	240	77	163	0	56.2	11.3	1	8	#NULL!	#NULL!	#NULL!	#NULL!	#NULL!	#NULL!	#NULL!	#NULL!	losartan	placebo									0	336	1	32.08	#NULL!	0	0	0	#NULL!	0	0	0	0	0	0	1	0
A. E. Schussheim, J. A. Diamond and R. A. Phillips	2001	Left ventricular midwall function improves with antihypertensive therapy and regression of left ventricular hypertrophy in patients with asymptomatic hypertension	American Journal of Cardiology	87	1	0	29	13	16	0	47.7	6.9	3	3	#NULL!	#NULL!	#NULL!	#NULL!	#NULL!	#NULL!	#NULL!	#NULL!	verapamil	nifedipine									0	183	1	44.83	#NULL!	0	0	0	#NULL!	0	0	0	0	0	0	1	0
[truncated: 1,021 more rows]
[truncated: 6 more columns]
